# Supplementary material for: Identification of activity-induced Egr3-dependent genes reveals genes associated with DNA damage response and schizophrenia
Source: Transl Psychiatry. 2022 Aug 8;12:320. doi: 10.1038/s41398-022-02069-8 (PMC9360026; doi:10.1038/s41398-022-02069-8)
Supplement: Supplementary file 7 — Supplemental Tables 1–3 [file 41398_2022_2069_MOESM7_ESM.xlsx]

## Sheet: Table S1, DEGs Baseline
GenePattern Analysis, ≥ 1.5 fold, Q < 0.2	Illumina analysis, ≥ 1.5 fold, Diff score > +13 and <-13 (corresponds to p < 0.05)	Genes Common to both methods
MSX1	Fst	1700019N12Rik
4933421H10RIK	LOC100046963	2210017A09Rik
PGM2L1	LOC639928	3526401B18Rik
COL8A2	Rbpjl	C1ql2
LYZ	P2rx5	Calb2
GRASP	Wnt5a	Camkk1
5730406M06RIK	Calb2	Csrp2
LUC7L2	Nmb	Dpysl5
MYSM1	Cart	E130113K22Rik
SLC6A13	LOC669660	Egr3
B230209E15RIK	LOC665506	Gm484
MBNL1	Cartpt	Grasp
SPOCK3	Capza1	Kctd4
E030030K01RIK	Csrp2	Rasl10a
ANKRD12	3830431G21Rik	Slc30a3
A230046K03RIK	Nuak2
RGS17	Dpysl5
IGFBP2	Vat1l
MTAP2	Nnmt
STYX	Shisa2
ZIC1	Thsd2
ENPP2	1110018J23Rik
LBP	LOC385632
UNC13C	Syt9
MTF2	Gdf10
S100A8	Spint1
LOC384721	Vwa5a
SLC13A4	EG665685
SUHW4	Adra2a
EPHA7	Acaa2
2810046M22RIK	Igfbp3
CCDC88A	Sorcs2
3300001P08RIK	2410019G02Rik
6330415B21RIK	Grp
C330006P03RIK	6330577E15Rik
SEMA5A	Cpne2
RASA1	LOC237512
GRIA2	Lypd1
D630004K10RIK	Pnck
ATP2B2	Krt9
SULF1	LOC226413
SLC8A1	Gm484
A830055I09RIK	C1ql2
PTPRZ1	Rasl10a
DPYSL5	Zcchc5
2310001H12RIK	Slc30a3
OTTMUSG00000004551	LOC545867
BC042720	Kctd4
6330407I18RIK	F830005D05Rik
1700041B20RIK	Krt2
RGS7BP	Egr3
C130023A14RIK	4933427G17Rik
LOC386112	1700019N12Rik
4930432O21RIK	Prosapip1
FCHO2	A830053O21Rik
0610007P22RIK	2810455B08Rik
4921518A06RIK	Camkk1
4933428A15RIK	Creg2
LUZP2	Tnfrsf25
WFS1	Krt1-12
MEF2C	Lefty1
E130113K22RIK	Alox12b
PTGDS	Arsj
CLDN2	3526401B18Rik
5930404A08RIK	2210017A09Rik
FOLR1	E130113K22Rik
RBM47	A230072B04Rik
RDH5	E130012A19Rik
KL	C130040J23Rik
2310016C16RIK	Ehd1
ACE	5730420E01Rik
2210017A09RIK	D16Ertd472e
CACNG5	Gabrd
LOC386330	Scn4b
WFDC2	6030424L16Rik
SSTR2	H2-DMa
D230017C05RIK	Stac2
COL6A1	Olfm1
CACNA2D1	Neto1
C130080K17RIK	Ablim2
COL6A1	Spnb1
DOCK10	Mkx
BC049806	Chgb
GLS	Sntb2
F730003H07RIK	Plekhg5
3526401B18RIK	Grasp
CLDN2	Gpx2
AQP1	Rilpl1
KCNE2
0610007P22RIK
AI427515
LOC386360
OTX2
LOC100041388
AQP1
2310016C16RIK
FBLN1
CLIC6
1500015O10RIK
CSRP2
CAMKK1
1700019N12RIK
B230387C07RIK
FOLR1
DLK1
CALB2
EGR2
XLR4A
CALB2
KCTD4
EGR3
NCOR1
RASL10A
SLC30A3
GM484
C1QL2

## Sheet: Table S2, DEGs 1hr post-ECS
GenePattern Analysis, ≥ 1.5 fold, Q < 0.2	Illumina analysis, ≥ 1.5 fold, Diff score > +13 and <-13 (corresponds to p < 0.05)	Genes Common to both methods
CENPA	Hbq1	0610007P22Rik
EG244911	Chrna1	1700019N12Rik
FOSB	Fst	1700086L19Rik
NPTX2	Agtr1a	4932416C15Rik
EGR3	Gck	7030401E22Rik
C1QL2	LOC100046963	9630013A09Rik
GM484	BC016608	A130062D16Rik
SLC30A3	Dlk1	A830030H10Rik
LOC100046232	P2rx5	Arc
ARC	9330197B14Rik	Axud1
GRASP	Trhr	Bag3
C330006P03RIK	Sytl4	Bdnf
NPAS4	C130071C03Rik	C1ql2
PCDH8	LOC245668	C330006P03Rik
INHBA	Gal	Cacng5
A830030H10RIK	Wnt5a	Calb2
GRASP	LOC665506	Camkk1
PCDH8	Cart	Cdkn1a
GADD45B	LOC639928	Cebpb
EPHA7	9330155G14Rik	Cenpa
BDNF	D930014N22Rik	Col6a1
SERTAD1	Ksr	Coq10b
GCH1	A730036E13Rik	Dlk1
DLK1	Col23a1	Dpp10
NR4A2	Sstr2	Dpysl5
RASL11A	A130084P08Rik	Dusp1
PLK2	P2ry1	Dusp4
EGR4	A730058G16Rik	EG244911
FBXO33	3830431G21Rik	Egr3
1700086L19RIK	Ednra	Egr4
RASL11A	9430047L24Rik	Emd
JUNB	Ntsr1	Errfi1
RPL7A	Cdh15	F630107L03Rik
CEBPB	Dpysl5	Fbxo33
FOSL2	Cacng5	Fos
RASL10A	Cartpt	Fosb
SSTR2	B930083D07Rik	Fosl2
FOS	Col6a1	Frmd6
PSMB5	Punc	Gadd45b
IER3	Lgi3	Gadd45g
A830016G09RIK	B930002D24Rik	Gch1
COL6A1	Etaa1	Gm484
7030401E22RIK	9330164J24Rik	Grasp
FRMD6	Cit	Inhba
OSBPL6	EG574403	Jmjd3
0610007P22RIK	Glra2	Junb
COQ10B	Zfp101	LOC100046232
CACNG5	Ptpro	Mef2c
GADD45G	Lhx9	Nptx2
LONRF3	Traip	Nr4a2
HBB-B1	B930041G04	Osbpl6
AXUD1	1110018J23Rik	Pcdh8
GADD45G	LOC100041569	Per1
DUSP4	Sox18	Phf21b
HBB-B1	Calb2	Plk2
0610007P22RIK	BC048546	Prox1
PHF21B	Prokr2	Psmb5
PER1	Nek3	Rasl10a
DUSP1	Zfp715	Rasl11a
HBA-A1	Thsd2	Rpl7a
ERRFI1	Zfp472	Sertad1
A130062D16RIK	Dleu2	Slc17a6
1700019N12RIK	Slc17a6	Slc25a25
CAMKK1	0610012D14Rik	Slc30a3
SLC25A25	Shisa2	Sstr2
CALB2	4833441J24Rik	Tanc1
LOC381219	Pdzrn4	Tax1bp1
SLC17A6	Tspan18	Wfs1
HBB-B1	Matn4	Zdhhc21
CALB2	Zc3h6
DPYSL5	Rab27a
ARPP21	scl0002702.1_3805
JMJD3	Smarcad1
OGN	LOC100047837
UNC13C	mtDNA_ND3
NRP	Rpgrip1l
PCDH20	Dpp10
COL6A1	F630107L03Rik
EMD	Zbtb38
S100A8	0610007P22Rik
AI504432	Crtc3
WFS1	Gata2
5830407P18RIK	Ryr1
BAG3	Cntn6
2210017A09RIK	9030024J15Rik
F630107L03RIK	Lypd1
MEF2C	Tmem91
OTTMUSG00000004551	Olfml2b
4921518A06RIK	2610015J01Rik
SLC17A6	1500009L16Rik
CAMK4	D230021E06Rik
DPP10	Fnbp1l
FNBP1L	Hr
HBB-B1	4933403G14Rik
4932416C15RIK	Cmya5
HBB-B1	Mef2c
MT-ND4L	Slc27a2
DUSP6	Ptprt
NEGR1	LOC628836
PROX1	Eps8
TANC1	Timp2
ZDHHC21	Pnck
GJB2	Gdf10
TAX1BP1	Zdhhc21
ANKRD12	LOC381256
ZFP37	AB112350
HBB-B1	Sdk1
MDGA2	Yipf4
9630013A09RIK	Cpne4
CAR12	Igsf21
LOC100041388	9130223C08Rik
SLC8A1	C030003D03Rik
CTGF	Adra2a
INMT	Accn2
HBB-B1	Rnd3
0910001A06RIK	Kcng2
YBX3	Cxxc4
HBB-B1	Homer2
AMY2-2	Msc
SLC7A11	Adcyap1
2810407C02RIK	Ppargc1b
DGKH	Gpr12
ZFP288	9630013A09Rik
SMARCA1	Plcl2
NRXN1	9330162L04Rik
3300001P08RIK	Wdr6
COQ10B	Crocc
OXR1	Htr1a
NOL8	Napepld
RASA1	Slc7a3
CDKN1A	Tax1bp1
	C530008M17Rik
	4732471D19Rik
	Chn2
	Fbxw17
	Sorcs2
	Btg4
	Mll5
	Bhlhb5
	Aloxe3
	Ptplb
	Zfp94
	Kcnt1
	Stac
	Tnfaip8l3
	Prkaa2
	A930027G11Rik
	2610202E01Rik
	Ankhd1
	E030017D19Rik
	Ankrd39
	Odz4
	Tspan17
	Rab3d
	Zfp597
	2010321I05Rik
	D230034L24Rik
	Dnahc9
	Cfp
	9630031F12Rik
	Acvr2b
	9430091F09Rik
	Tigd2
	8030404L10Rik
	2310038D14Rik
	Slc9a3r2
	Vezf1
	Grm7
	9530077C05Rik
	A730008I18Rik
	Sh3yl1
	Cenpa
	Fosb
	EG244911
	Nptx2
	Egr3
	Gm484
	C1ql2
	A830030H10Rik
	Pcdh8
	Inhba
	Slc30a3
	LOC100046232
	Gch1
	Gadd45b
	Arc
	Sertad1
	5730420E01Rik
	C330006P03Rik
	Grasp
	Bdnf
	Nr4a3
	mt-Nd5
	8430408G22Rik
	Rasl11a
	6230412O07Rik
	Ptchd1
	AK162044
	Nr4a2
	Igfbp6
	9330168G06Rik
	Zap70
	Apold1
	Tmcc3
	LOC100045502
	Rasl10a
	D130027H15Rik
	1700086L19Rik
	scl00008.1_398
	Plk2
	Glt8d2
	Arfl4
	Fbxo33
	2810436B12Rik
	Cebpb
	Dnajb5
	Tgfb2
	LOC381307
	7030401E22Rik
	Slc15a3
	Egr4
	Phf21b
	Arl5b
	Psmb5
	D230005E09Rik
	Junb
	Ehd1
	Rpl7a
	Fos
	Fosl2
	Dusp4
	Fstl4
	A830053O21Rik
	Mest
	LOC381889
	Frmd6
	Kbtbd5
	Ccl9
	1700019N12Rik
	8030402P03Rik
	Bok
	Penk1
	Axud1
	Emd
	Fam84a
	Sntb2
	Cpeb1
	Gadd45g
	Lefty1
	Fhl2
	Rpl24
	Siah2
	Prss18
	Trerf1
	Slc25a25
	A130062D16Rik
	LOC100045950
	Dusp1
	4932416C15Rik
	5730417B17Rik
	Camkk1
	Commd10
	LOC272693
	Hars
	LOC100039001
	Opalin
	Errfi1
	B930085E10Rik
	Jmjd3
	Dot1l
	Klk8
	Ttyh2
	Dusp18
	Erf
	Coq10b
	Nudel-pending
	Wfs1
	D430037E19Rik
	C130078N17Rik
	Per1
	Pak6
	Cdkn1a
	Btaf1
	Gmppb
	Myd116
	E130012A19Rik
	Cyp46a1
	Hpcal1
	Flna
	Sec14l2
	Plk3
	Bag3
	Jun
	Osbpl6
	Ppp1r1a
	Nefm
	Rgs2
	Phyhip
	Nrn1
	AW011738
	LOC382972
	2310075M15Rik
	B930044G13Rik
	2010204O13Rik
	Abhd3
	H2-DMa
	Snf1lk2
	Nfkbiz
	Stk40
	Gabrd
	Phf13
	Slc20a1
	Tmco5
	Cpne9
	2310004N11Rik
	Dusp16
	Rbm43
	Spnb1
	D14Ertd449e
	Cd83
	Gpr19
	2900055J20Rik
	8030474H12Rik
	Nef3
	Ccnyl1
	Rbm15
	Nhp2l1
	Btbd9
	Lonrf1
	EG433865
	Ankrd13a
	EG626367
	Car10
	Ccnl1
	LOC100045501
	9930031P18Rik
	Tanc1
	Camk2n1
	Mid1ip1
	5830427D03Rik
	Chst11
	Npy
	A230051N06Rik
	2510008P16Rik
	Hip2
	Srpr
	Hmgcr
	AI850995
	D630047N04Rik
	Adcy2
	Olfm1
	LOC100047749
	Pdlim2
	Atp6v1g1
	Prox1
	Selpl
	A930025J12Rik
	LOC381398
	D130063H01Rik
	LOC386169
	C1ql3
	Rassf1
	LOC100043675
	LOC240672
	Cacng3
	Zfp189
	2810455B08Rik
	Gtf3c1
	Ptges2
	LOC100047651
	0610010D24Rik
	Mkx
	C130064E22Rik
	1200016E24Rik
	Myo5b
	Extl1
	Ina
	Tyrobp
	Lrp4
	Stim2
	Vps37b
	A630072M18Rik
	9430029K10Rik
	3010031K01Rik
	Unc93b1
	Actn1
	6430531D06Rik
	Crlf1
	scl0001379.1_70
	Snrpg
	Faah
	Hist2h3c1
	Arf6
	LOC100043192
	LOC669168
	Otub1
	Stk39
	LOC280205
	EG245651
	C030046I01Rik
	Slc25a37
	Cyp51
	Isy1
	2310002F18Rik
	A230072B04Rik
	Them4
	Ciapin1
	C330006A16Rik
	9430023L20Rik
	Srebf2
	9430029L20Rik
	Vcl
	Prpf38a
	Rassf3
	2310005C01Rik
	Tpd52l1
	LOC100047762
	Apaf1
	Tatdn2

## Sheet: Table S3, DEGs 2hr post-ECS
GenePattern Analysis, ≥ 1.5 fold, Q < 0.2	Illumina analysis, ≥ 1.5 fold, Diff score > +13 and <-13 (corresponds to p < 0.05)	Genes Common to both methods
ERDR1	LOC226413	0610007P22Rik
EGR3	Egr3	4932416C15Rik
CLIC6	Nptx2	A130062D16Rik
NPTX2	Atf3	Arc
CENPA	Cenpa	C1ql2
1500015O10RIK	Gm705	Cacng5
INHBA	4632428D17Rik	Calb2
WFDC2	Xlr4a	Camkk1
ERDR1	EG244911	Cebpb
EG244911	Krt2	Cenpa
AQP1	C1ql2	Col6a1
C1QL2	Arc	Dlk1
SLC13A4	scl0002069.1_48	Dyrk3
ARC	Gm484	EG244911
SLC7A14	Pcdh8	Egr3
KCNE2	4933427G17Rik	Gm484
XLR4A	Arsj	Grasp
KL	Fmnl1	Lingo1
FOLR1	Slc30a3	LOC100046232
SOSTDC1	Sertad1	Mapk4
SLC30A3	Phf21b	Nptx2
SLC7A14	Lefty1	Osbpl9
OGN	LOC100045502	Pcdh8
PTGDS	4932416C15Rik	Phf21b
FOLR1	Cebpb	Plk2
CLDN2	Apold1	Prox1
AQP1	Grasp	Rasl10a
ENPP2	Igfbp6	Rtn4rl1
IGF2	Fstl4	Sertad1
CLDN2	LOC100046232	Slc30a3
GM484	B230114H05Rik	Sox11
PCDH8	Prox1	Tanc1
GCH1	5730420E01Rik	Tmem198
IGL-V1	Rasl10a	Xlr4a
OTX2	Rtn4rl1
BDNF	E130012A19Rik
0610007P22RIK	D130027H15Rik
D230046H12RIK	Dnajb5
GRASP	LOC382972
COL6A1	2810455B08Rik
SOX11	Camkk1
FOSB	6430514E02Rik
ENPP2	Klk8
AXUD1	6430531D06Rik
CEBPB	LOC100047651
2810046M22RIK	Rtn4rl2
PHF21B	Tanc1
PCDH8	Gpr19
4932416C15RIK	Rps6ka3
GRASP	Sntb2
PROX1	Mapk4
A830030H10RIK	Pak6
SERTAD1	Lingo1
RDH5	Prosapip1
AI427515	Dot1l
GADD45B	2610024B07Rik
0610007P22RIK	Dyrk3
CALB2	A230079E18Rik
SULF1	Fkbp1b
C330006P03RIK	Plk2
SLC6A13	Fam84a
1700019N12RIK	Sox11
LOC100046232	Cd83
COL6A1	Fhl2
CALB2	Osbpl6
RTN4RL1	H2-DMa
FBLN1	Extl1
RASL10A	Rras2
PRLR	A130062D16Rik
CSRP2	Stac2
CAMKK1	Ablim2
ZIC1	6030405A18Rik
COL8A2	Stmn4
ACE	Plekhg5
CACNG5	Scn3b
CDKN1A	LOC212963
2310016C16RIK	Cacng3
SULT2B1	6030405A18
LBP	Wbp11
CDKN1C	LOC100043257
2310016C16RIK	Ippk
TANC1	Dbc1
LINGO1	Tmem198
RBM47	Olfm1
PLK2	Prickle1
FOS	Cirh1a
IGFBP2	Mapkapk2
A830016G09RIK	Slc35f3
CD59A	Rbpjl
CAR12	LOC100046963
1300013J15RIK	P2rx5
DLK1	LOC639928
IGFBP2	Gck
MAPK4	Sytl4
DYRK3	3830431G21Rik
4833431D13RIK	Rwdd3
FOSL2	Sorcs2-pending
SLC17A6	1110069O07Rik
SLC29A4	Col6a1
LOC384721	Cart
MSX1	Ednra
TTR	1110018J23Rik
RBBP7	Cartpt
SYNE1	LOC665506
CAR12	Gal
RASL11A	Col23a1
SLC4A2	Agxt2l1
ZMIZ1	Cacng5
ASAH3L	Dlk1
RASL11A	Calb2
EPHA7	Hr
RSPH1	Lgi3
SLC17A6	Moxd1
GSTM2	Rspo3
A130062D16RIK	Thsd2
LRRN3	Tspan18
4933421H10RIK	Frem3
2310036D22RIK	0610007P22Rik
EMD	Shisa2
CAB39L	Nmb
2900017F05RIK	Wnt5a
RBBP7	Cntn6
JMJD3	Vwa5a
ARPP21	Atp10a
JUNB	Rab27a
HSPB8	Adra2a
GJB2	Adcyap1
TMEM198	Gdf10
BAG3	Lypd1
1700041B20RIK	2810011L19Rik
EPHA7	3100002J23Rik
OSBPL9	Pkd2
GLS	Pnck
PRKCD	Slc9a3r2
LGALS3BP	4833414E09Rik
RBBP7	4922501L14Rik
SERPING1	C030003D03Rik
SERPING1	Pip5k1b
	Osbpl9
	B3galt5
	Olfml2b
	Rai16
	3632451O06Rik
	Il11ra1
	Oma1
