# Supplementary material for: Identification of activity-induced Egr3-dependent genes reveals genes associated with DNA damage response and schizophrenia
Source: Transl Psychiatry. 2022 Aug 8;12:320. doi: 10.1038/s41398-022-02069-8 (PMC9360026; doi:10.1038/s41398-022-02069-8)
Supplement: Supplementary file 8 — Supplemental Table 4 [file 41398_2022_2069_MOESM8_ESM.xlsx]

## Sheet: Gene Expn Values for Fig. S1
Gene	KO_0hr	KO_1hr	KO_2hr	WT_0hr	WT_1hr	WT_2hr	Cluster (Fig. S1)
1700086L19RIK	242.5	227	189.1	249.5	612.2	189.8	1
7030401E22RIK	147.5	164.4	168	186.6	411.4	164	1
A130062D16RIK	255.7	400.5	374	338	820.1	649.1	1
ARC	299.3	648.7	437.2	328.5	2593.9	1900	1
CEBPB	231	284.2	228.5	348.3	720.8	644.5	1
COQ10B	141	208.9	150.9	131	399.4	208	1
DUSP1	613.8	831.9	617	620.8	1693.2	776.4	1
EGR4	993.4	1991.8	1638.5	679.9	4959.9	2249.3	1
ERRFI1	1183.2	1842.1	1609	1043.1	3637.7	2405.3	1
FBXO33	376.4	422.8	386.6	404.9	1091.2	540.2	1
FOS	141.8	554.3	373.8	171.5	1330.4	712.2	1
FRMD6	304.2	389.4	355.8	338.5	894.6	502.1	1
GADD45G	723.4	762	884.9	628.9	1637	1199.6	1
JMJD3	169.3	158.8	144.1	127.3	312.1	243.2	1
JUNB	137.5	296.8	188.9	126.5	722.6	311.3	1
LOC100046232	183.2	204.6	223.3	184.2	964	553.5	1
NR4A2	226.5	291.7	360	259.6	868.8	407.3	1
OSBPL6	162.5	228.7	201.2	180	422.8	360.1	1
PER1	284.6	494.4	325.1	281.8	935.2	446.6	1
RASL11A	94.4	105.5	90	110.1	328.7	183.9	1
SLC25A25	262.1	286.8	344.7	234.2	591.3	434.3	1
0610007P22RIK	393	390.7	369.8	254.7	222.9	181.4	2
9630013A09RIK	403.3	571.3	542.9	530.6	350.5	347.4	2
CACNG5	226.2	246.6	224.1	123.3	109.5	97.5	2
CALB2	1341.8	1216.6	1223.9	589.1	620.8	547.6	2
COL6A1	360.3	470.5	529.3	196.2	216.3	198.6	2
DLK1	177.1	237.8	131.5	69.5	64.1	58.3	2
DPP10	272.9	452.9	392.2	380.4	253.9	290.2	2
DPYSL5	180.1	214.8	271.6	93.7	94	290.9	2
F630107L03RIK	496.6	857.2	616.3	651.2	483.2	546.4	2
MEF2C	223.8	317.1	252.2	380.5	185.6	259	2
SLC17A6	666.3	860.1	835.6	726.1	463.6	479.5	2
SSTR2	280.3	305	393.2	149.9	119	509.3	2
TAX1BP1	1084.6	1576.5	1285.2	1469.7	984.6	1187.1	2
ZDHHC21	346.8	511.8	423.5	525.9	303.7	336.8	2
4932416C15RIK	85.1	77.2	149.4	146.6	157	432.8	3
A830030H10RIK	21.2	35.1	196.4	53.1	216.2	533.8	3
AXUD1	235.7	372.5	309.9	252.2	822.1	848.8	3
BAG3	436.2	370.1	543.1	322	685.2	873.7	3
BDNF	70.4	104.7	109.1	82	340.6	323.9	3
C330006P03RIK	781.4	1458.2	3040	478.5	5056.7	6859.5	3
CDKN1A	28.5	59.4	96.2	31.5	112.2	201.1	3
CENPA	106.9	121.5	640.4	143.9	2221.8	4266.1	3
DUSP4	103.3	140.6	196.1	98.5	332.1	309.8	3
EG244911	163.5	187.6	331.5	236.8	1864.4	1633	3
EGR3	302.8	398	432	782.4	2744.9	4241.5	3
EMD	127	104.8	142	88	230.4	234.9	3
FOSB	36.4	124.9	284.7	28.3	1335.1	805.5	3
FOSL2	201.3	280.6	333.6	147.4	672.8	578.4	3
GADD45B	48.8	61.4	93.8	43.4	246.5	249.7	3
GCH1	23.2	26.9	35.2	24.5	124.5	138.1	3
GRASP	313.1	374.7	613.9	485	1268	1659.1	3
INHBA	45.8	67.7	209.6	53.7	323.7	1219.5	3
NPTX2	150.6	180.4	271.3	153.2	1559.9	1991.5	3
PCDH8	23.4	29.6	59.6	19.3	160.9	214.3	3
PHF21B	64.8	91.4	132.2	69.6	227.6	397.1	3
PLK2	989.8	807.3	1282	960.5	2136.6	2342	3
PROX1	145.8	169.8	221.3	171.6	277.4	541.3	3
SERTAD1	52.1	78.2	93.8	57.9	309.8	285.7	3
TANC1	448.6	341	501.6	508.6	571.4	972.5	3
1700019N12RIK	59	56.4	54.2	140.3	128.8	149.7	4
C1QL2	436.6	436.4	619.9	2378.5	2850.4	2776.6	4
CAMKK1	381	396.3	638.3	772	804	1340.6	4
GM484	88	66.9	85.9	532.1	454.5	333	4
PSMB5	562.7	279.2	427.9	532.7	687.3	535	4
RASL10A	134.4	149.9	273.2	613.8	405.7	623.2	4
RPL7A	1887.8	710.8	838.4	1653.6	1712.5	807.9	4
SLC30A3	248.5	253.6	457.5	1020.4	1199.4	1472.2	4
WFS1	283.7	265.4	357.1	497.7	505.2	538.3	4
