# Supplementary material for: Identification of activity-induced Egr3-dependent genes reveals genes associated with DNA damage response and schizophrenia
Source: Transl Psychiatry. 2022 Aug 8;12:320. doi: 10.1038/s41398-022-02069-8 (PMC9360026; doi:10.1038/s41398-022-02069-8)
Supplement: Supplementary file 9 — Supplemental Table 5 [file 41398_2022_2069_MOESM9_ESM.xlsx]

## Sheet: Cluster 1 Gene List
Cluster 1 DEGs
1700086L19RIK
7030401E22RIK
A130062D16RIK
ARC
CEBPB
COQ10B
DUSP1
EGR4
ERRFI1
FBXO33
FOS
FRMD6
GADD45G
JMJD3
JUNB
LOC100046232
NR4A2
OSBPL6
PER1
RASL11A
SLC25A25

## Sheet: KEGG_2019_Mouse
Term	Overlap	P-value	Adjusted P-value	Odds Ratio	Combined Score	Genes
TNF signaling pathway	3/110	0.0002003	0.0114171	30.9533	263.589	CEBPB;FOS;JUNB
Amphetamine addiction	2/68	0.00229414	0.0453746	31.7592	193.013	ARC;FOS
MAPK signaling pathway	3/294	0.00343674	0.0453746	11.2761	63.9717	DUSP1;FOS;GADD45G
Colorectal cancer	2/88	0.00380675	0.0453746	24.3488	135.647	FOS;GADD45G
IL-17 signaling pathway	2/91	0.00406456	0.0453746	23.5245	129.513	CEBPB;FOS
Circadian entrainment	2/99	0.0047907	0.0453746	21.5757	115.237	PER1;FOS
Parathyroid hormone synthesis, secretion and action	2/107	0.00557232	0.0453746	19.9238	103.403	NR4A2;FOS
Osteoclast differentiation	2/128	0.00788153	0.0532785	16.5856	80.3281	FOS;JUNB
Apoptosis	2/141	0.00949265	0.0532785	15.0246	69.9732	FOS;GADD45G
Fluid shear stress and atherosclerosis	2/143	0.00975254	0.0532785	14.81	68.5737	DUSP1;FOS
Breast cancer	2/147	0.0102818	0.0532785	14.3985	65.9076	FOS;GADD45G
Transcriptional misregulation in cancer	2/183	0.0155986	0.0740936	11.5138	47.904	CEBPB;GADD45G
Circadian rhythm	1/30	0.0310471	0.136129	34.3966	119.433	PER1
Thyroid cancer	1/37	0.0381581	0.155358	27.6986	90.4641	GADD45G
Endometrial cancer	1/58	0.0591944	0.162777	17.4754	49.4018	GADD45G
Basal cell carcinoma	1/63	0.0641381	0.162777	16.0621	44.118	GADD45G
Non-small cell lung cancer	1/66	0.0670924	0.162777	15.3185	41.3857	GADD45G
Leishmaniasis	1/67	0.0680752	0.162777	15.0856	40.5372	FOS
p53 signaling pathway	1/71	0.0719965	0.162777	14.2207	37.4167	GADD45G
Melanoma	1/72	0.0729744	0.162777	14.0197	36.6987	GADD45G
B cell receptor signaling pathway	1/72	0.0729744	0.162777	14.0197	36.6987	FOS
Prolactin signaling pathway	1/72	0.0729744	0.162777	14.0197	36.6987	FOS
Pancreatic cancer	1/75	0.0759021	0.162777	13.4493	34.6765	GADD45G
Glioma	1/75	0.0759021	0.162777	13.4493	34.6765	GADD45G
Chronic myeloid leukemia	1/76	0.0768761	0.162777	13.2693	34.0433	GADD45G
Pertussis	1/76	0.0768761	0.162777	13.2693	34.0433	FOS
Salmonella infection	1/78	0.078821	0.162777	12.9234	32.8328	FOS
Rheumatoid arthritis	1/84	0.0846326	0.162777	11.9855	29.5975	FOS
Th1 and Th2 cell differentiation	1/87	0.0875252	0.162777	11.5657	28.1721	FOS
Small cell lung cancer	1/92	0.092327	0.162777	10.9275	26.0338	GADD45G
Toll-like receptor signaling pathway	1/99	0.099009	0.162777	10.1434	23.457	FOS
Choline metabolism in cancer	1/99	0.099009	0.162777	10.1434	23.457	FOS
T cell receptor signaling pathway	1/101	0.10091	0.162777	9.9395	22.7965	FOS
Aldosterone synthesis and secretion	1/102	0.101858	0.162777	9.84059	22.4776	NR4A2
Th17 cell differentiation	1/102	0.101858	0.162777	9.84059	22.4776	FOS
Chagas disease (American trypanosomiasis)	1/103	0.102806	0.162777	9.74363	22.1659	FOS
Pathways in cancer	2/535	0.107445	0.165524	3.84043	8.56712	FOS;GADD45G
Cholinergic synapse	1/113	0.112233	0.168349	8.8692	19.3985	FOS
Cell cycle	1/123	0.121565	0.17183	8.13811	17.1495	GADD45G
Relaxin signaling pathway	1/131	0.128963	0.17183	7.63423	15.6366	FOS
FoxO signaling pathway	1/132	0.129884	0.17183	7.57557	15.4626	GADD45G
Serotonergic synapse	1/132	0.129884	0.17183	7.57557	15.4626	DUSP1
Estrogen signaling pathway	1/134	0.131723	0.17183	7.4609	15.1237	FOS
Dopaminergic synapse	1/135	0.13264	0.17183	7.40485	14.9586	FOS
Measles	1/144	0.140859	0.178422	6.93566	13.5939	FOS
Gastric cancer	1/150	0.146298	0.181282	6.65436	12.7904	GADD45G
Oxytocin signaling pathway	1/154	0.149905	0.181799	6.47908	12.2957	FOS
Hippo signaling pathway	1/159	0.154393	0.183342	6.27247	11.7186	FRMD6
Hepatitis B	1/163	0.157968	0.183759	6.11636	11.2869	FOS
Hepatocellular carcinoma	1/171	0.165074	0.188184	5.82618	10.4951	GADD45G
Tuberculosis	1/178	0.171245	0.191391	5.59379	9.87113	CEBPB
Cellular senescence	1/185	0.177372	0.194427	5.37908	9.30313	GADD45G
cAMP signaling pathway	1/211	0.199756	0.214832	4.7069	7.58122	FOS
Kaposi sarcoma-associated herpesvirus infection	1/216	0.203993	0.215326	4.59628	7.30656	FOS
Epstein-Barr virus infection	1/229	0.214911	0.222726	4.33136	6.6596	GADD45G
Human immunodeficiency virus 1 infection	1/238	0.222386	0.226357	4.16498	6.26139	FOS
Human T-cell leukemia virus 1 infection	1/245	0.228153	0.228153	4.04406	5.97607	FOS

## Sheet: GO_Biological_Process_2021
Term	Overlap	P-value	Adjusted P-value	Odds Ratio	Combined Score	Genes
regulation of p38MAPK cascade (GO:1900744)	3/37	7.57528e-06	0.00168929	97.7696	1152.76	PER1;DUSP1;GADD45G
positive regulation of transcription, DNA-templated (GO:0045893)	7/1183	0.000138821	0.0154785	7.99447	71.0095	NR4A2;PER1;CEBPB;EGR4;RASL11A;FOS;JUNB
positive regulation of transcription by RNA polymerase II (GO:0045944)	6/908	0.000259761	0.0193089	8.45987	69.8426	NR4A2;PER1;CEBPB;EGR4;FOS;JUNB
negative regulation of stress-activated MAPK cascade (GO:0032873)	2/37	0.00068399	0.0381325	59.982	437.122	PER1;DUSP1
regulation of cell cycle (GO:0051726)	3/296	0.00350288	0.081045	11.198	63.3151	DUSP1;JUNB;GADD45G
positive regulation of cold-induced thermogenesis (GO:0120162)	2/97	0.00460393	0.081045	22.0321	118.551	CEBPB;GADD45G
positive regulation of AMPA receptor activity (GO:2000969)	1/5	0.00523944	0.081045	249.688	1311.24	ARC
regulation of sterol transport (GO:0032371)	1/5	0.00523944	0.081045	249.688	1311.24	OSBPL6
regulation of JNK cascade (GO:0046328)	2/105	0.00537176	0.081045	20.3127	106.166	PER1;GADD45G
positive regulation of metabolic process (GO:0009893)	2/113	0.0061944	0.081045	18.8412	95.7905	CEBPB;GADD45G
positive regulation of anion transport (GO:1903793)	1/6	0.00628419	0.081045	199.74	1012.63	CEBPB
negative regulation of glucocorticoid receptor signaling pathway (GO:2000323)	1/6	0.00628419	0.081045	199.74	1012.63	PER1
regulation of mitotic sister chromatid segregation (GO:0033047)	1/6	0.00628419	0.081045	199.74	1012.63	DUSP1
regulation of mitotic spindle checkpoint (GO:1903504)	1/6	0.00628419	0.081045	199.74	1012.63	DUSP1
negative regulation of meiotic cell cycle (GO:0051447)	1/6	0.00628419	0.081045	199.74	1012.63	DUSP1
negative regulation of monocyte chemotaxis (GO:0090027)	1/6	0.00628419	0.081045	199.74	1012.63	DUSP1
skin morphogenesis (GO:0043589)	1/7	0.0073279	0.081045	166.442	818.238	ERRFI1
regulation of glucocorticoid receptor signaling pathway (GO:2000322)	1/7	0.0073279	0.081045	166.442	818.238	PER1
negative regulation of p38MAPK cascade (GO:1903753)	1/7	0.0073279	0.081045	166.442	818.238	DUSP1
regulation of myeloid leukocyte differentiation (GO:0002761)	1/8	0.00837056	0.081045	142.657	682.334	CEBPB
regulation of hair cycle (GO:0042634)	1/10	0.0104528	0.081045	110.944	506.005	PER1
lung epithelium development (GO:0060428)	1/10	0.0104528	0.081045	110.944	506.005	ERRFI1
regulation of long-term synaptic depression (GO:1900452)	1/10	0.0104528	0.081045	110.944	506.005	ARC
negative regulation of protein autophosphorylation (GO:0031953)	1/10	0.0104528	0.081045	110.944	506.005	ERRFI1
midbrain dopaminergic neuron differentiation (GO:1904948)	1/11	0.0114923	0.081045	99.845	445.916	NR4A2
positive regulation of transcription from RNA polymerase II promoter in response to endoplasmic reticulum stress (GO:1990440)	1/11	0.0114923	0.081045	99.845	445.916	CEBPB
negative regulation of leukocyte chemotaxis (GO:0002689)	1/12	0.0125308	0.081045	90.7636	397.505	DUSP1
cellular response to cytokine stimulus (GO:0071345)	3/482	0.013397	0.081045	6.78497	29.2617	DUSP1;FOS;JUNB
negative regulation of epidermal growth factor-activated receptor activity (GO:0007175)	1/13	0.0135683	0.081045	83.1958	357.744	ERRFI1
regulation of mitotic cell cycle spindle assembly checkpoint (GO:0090266)	1/13	0.0135683	0.081045	83.1958	357.744	DUSP1
negative regulation of mononuclear cell migration (GO:0071676)	1/13	0.0135683	0.081045	83.1958	357.744	DUSP1
quinone biosynthetic process (GO:1901663)	1/14	0.0146047	0.081045	76.7923	324.556	COQ10B
response to chemokine (GO:1990868)	1/14	0.0146047	0.081045	76.7923	324.556	DUSP1
ovarian follicle development (GO:0001541)	1/14	0.0146047	0.081045	76.7923	324.556	CEBPB
peptidyl-serine dephosphorylation (GO:0070262)	1/14	0.0146047	0.081045	76.7923	324.556	DUSP1
acute-phase response (GO:0006953)	1/15	0.0156401	0.081045	71.3036	296.475	CEBPB
ubiquinone biosynthetic process (GO:0006744)	1/15	0.0156401	0.081045	71.3036	296.475	COQ10B
ubiquinone metabolic process (GO:0006743)	1/15	0.0156401	0.081045	71.3036	296.475	COQ10B
histone H3 deacetylation (GO:0070932)	1/15	0.0156401	0.081045	71.3036	296.475	PER1
endoderm development (GO:0007492)	1/15	0.0156401	0.081045	71.3036	296.475	DUSP1
dendritic spine morphogenesis (GO:0060997)	1/16	0.0166744	0.081045	66.5467	272.434	ARC
vasculature development (GO:0001944)	1/17	0.0177077	0.081045	62.3844	251.643	ERRFI1
negative regulation of intracellular signal transduction (GO:1902532)	2/198	0.0180968	0.081045	10.6246	42.6261	PER1;DUSP1
regulation of transcription by RNA polymerase I (GO:0006356)	1/18	0.01874	0.081045	58.7118	233.502	RASL11A
positive regulation of interleukin-4 production (GO:0032753)	1/18	0.01874	0.081045	58.7118	233.502	CEBPB
long-term memory (GO:0007616)	1/19	0.0197713	0.081045	55.4472	217.549	ARC
DNA alkylation (GO:0006305)	1/19	0.0197713	0.081045	55.4472	217.549	FOS
DNA methylation or demethylation (GO:0044728)	1/19	0.0197713	0.081045	55.4472	217.549	FOS
regulation of epithelial cell differentiation (GO:0030856)	1/19	0.0197713	0.081045	55.4472	217.549	CEBPB
dopaminergic neuron differentiation (GO:0071542)	1/20	0.0208015	0.081045	52.5263	203.42	NR4A2
long-term synaptic potentiation (GO:0060291)	1/21	0.0218307	0.081045	49.8975	190.83	ARC
negative regulation of reproductive process (GO:2000242)	1/21	0.0218307	0.081045	49.8975	190.83	DUSP1
regulation of transcription by RNA polymerase II (GO:0006357)	6/2206	0.0225412	0.081045	3.23255	12.2591	NR4A2;PER1;CEBPB;EGR4;FOS;JUNB
female gonad development (GO:0008585)	1/22	0.0228588	0.081045	47.519	179.547	CEBPB
peptidyl-threonine dephosphorylation (GO:0035970)	1/22	0.0228588	0.081045	47.519	179.547	DUSP1
regulation of interleukin-4 production (GO:0032673)	1/23	0.0238859	0.081045	45.3568	169.383	CEBPB
positive regulation of transcription by RNA polymerase I (GO:0045943)	1/23	0.0238859	0.081045	45.3568	169.383	RASL11A
DNA methylation (GO:0006306)	1/23	0.0238859	0.081045	45.3568	169.383	FOS
inflammatory response (GO:0006954)	2/230	0.0239503	0.081045	9.11865	34.0287	CEBPB;FOS
regulation of transcription, DNA-templated (GO:0006355)	6/2244	0.0243359	0.081045	3.17087	11.7823	NR4A2;PER1;CEBPB;EGR4;FOS;JUNB
positive regulation of p38MAPK cascade (GO:1900745)	1/24	0.024912	0.081045	43.3826	160.186	GADD45G
positive regulation of transcription from RNA polymerase II promoter in response to stress (GO:0036003)	1/24	0.024912	0.081045	43.3826	160.186	CEBPB
negative regulation of protein tyrosine kinase activity (GO:0061099)	1/24	0.024912	0.081045	43.3826	160.186	ERRFI1
regulation of AMPA receptor activity (GO:2000311)	1/25	0.0259371	0.081045	41.5729	151.828	ARC
regulation of cholesterol transport (GO:0032374)	1/25	0.0259371	0.081045	41.5729	151.828	OSBPL6
regulation of epidermal cell differentiation (GO:0045604)	1/25	0.0259371	0.081045	41.5729	151.828	ERRFI1
energy derivation by oxidation of organic compounds (GO:0015980)	1/25	0.0259371	0.081045	41.5729	151.828	COQ10B
negative regulation of signaling receptor activity (GO:2000272)	1/26	0.0269611	0.081045	39.908	144.202	ERRFI1
regulation of biomineral tissue development (GO:0070167)	1/26	0.0269611	0.081045	39.908	144.202	CEBPB
regulation of mitotic metaphase/anaphase transition (GO:0030071)	1/26	0.0269611	0.081045	39.908	144.202	DUSP1
regulation of monocyte chemotaxis (GO:0090025)	1/26	0.0269611	0.081045	39.908	144.202	DUSP1
acute inflammatory response (GO:0002526)	1/27	0.0279842	0.081045	38.3712	137.22	CEBPB
bile acid biosynthetic process (GO:0006699)	1/27	0.0279842	0.081045	38.3712	137.22	OSBPL6
dendritic spine organization (GO:0097061)	1/27	0.0279842	0.081045	38.3712	137.22	ARC
regulation of epidermal growth factor-activated receptor activity (GO:0007176)	1/27	0.0279842	0.081045	38.3712	137.22	ERRFI1
cellular response to cadmium ion (GO:0071276)	1/27	0.0279842	0.081045	38.3712	137.22	FOS
entrainment of circadian clock by photoperiod (GO:0043153)	1/27	0.0279842	0.081045	38.3712	137.22	PER1
regulation of postsynapse organization (GO:0099175)	1/28	0.0290061	0.0816591	36.9481	130.806	ARC
photoperiodism (GO:0009648)	1/28	0.0290061	0.0816591	36.9481	130.806	PER1
intrinsic apoptotic signaling pathway in response to endoplasmic reticulum stress (GO:0070059)	1/29	0.0300271	0.0816591	35.6268	124.895	CEBPB
response to cadmium ion (GO:0046686)	1/29	0.0300271	0.0816591	35.6268	124.895	FOS
regulation of neuronal synaptic plasticity (GO:0048168)	1/29	0.0300271	0.0816591	35.6268	124.895	ARC
regulation of long-term synaptic potentiation (GO:1900271)	1/30	0.0310471	0.0820139	34.3966	119.433	ARC
liver development (GO:0001889)	1/32	0.0330839	0.0820139	32.1742	109.672	CEBPB
negative regulation of intracellular steroid hormone receptor signaling pathway (GO:0033144)	1/32	0.0330839	0.0820139	32.1742	109.672	PER1
regulation of cell morphogenesis (GO:0022604)	1/32	0.0330839	0.0820139	32.1742	109.672	ARC
regulation of dendritic spine morphogenesis (GO:0061001)	1/32	0.0330839	0.0820139	32.1742	109.672	ARC
negative regulation of transcription by RNA polymerase II (GO:0000122)	3/684	0.0334885	0.0820139	4.72296	16.0418	NR4A2;PER1;CEBPB
bile acid metabolic process (GO:0008206)	1/33	0.0341008	0.0820139	31.1672	105.296	OSBPL6
negative regulation of JNK cascade (GO:0046329)	1/33	0.0341008	0.0820139	31.1672	105.296	PER1
positive regulation of pri-miRNA transcription by RNA polymerase II (GO:1902895)	1/34	0.0351166	0.0820139	30.2212	101.213	FOS
central nervous system neuron differentiation (GO:0021953)	1/34	0.0351166	0.0820139	30.2212	101.213	NR4A2
regulation of keratinocyte differentiation (GO:0045616)	1/34	0.0351166	0.0820139	30.2212	101.213	ERRFI1
negative regulation of T cell proliferation (GO:0042130)	1/35	0.0361315	0.0820139	29.3309	97.3958	CEBPB
lung development (GO:0030324)	1/35	0.0361315	0.0820139	29.3309	97.3958	ERRFI1
regulation of trans-synaptic signaling (GO:0099177)	1/35	0.0361315	0.0820139	29.3309	97.3958	ARC
peptidyl-tyrosine dephosphorylation (GO:0035335)	1/35	0.0361315	0.0820139	29.3309	97.3958	DUSP1
regulation of sodium ion transport (GO:0002028)	1/36	0.0371453	0.0820139	28.4914	93.8199	PER1
dendrite morphogenesis (GO:0048813)	1/36	0.0371453	0.0820139	28.4914	93.8199	ARC
regulation of osteoclast differentiation (GO:0045670)	1/36	0.0371453	0.0820139	28.4914	93.8199	CEBPB
endoderm formation (GO:0001706)	1/36	0.0371453	0.0820139	28.4914	93.8199	DUSP1
positive regulation of signaling receptor activity (GO:2000273)	1/37	0.0381581	0.0826142	27.6986	90.4641	ARC
regulation of protein autophosphorylation (GO:0031952)	1/37	0.0381581	0.0826142	27.6986	90.4641	ERRFI1
regulation of apoptotic signaling pathway (GO:2001233)	1/38	0.03917	0.0839894	26.9486	87.3095	NR4A2
negative regulation of lymphocyte proliferation (GO:0050672)	1/39	0.0401807	0.0850508	26.2382	84.3391	CEBPB
positive regulation of cation channel activity (GO:2001259)	1/40	0.0411905	0.0850508	25.5641	81.5379	ARC
negative regulation of ERBB signaling pathway (GO:1901185)	1/40	0.0411905	0.0850508	25.5641	81.5379	ERRFI1
negative regulation of I-kappaB kinase/NF-kappaB signaling (GO:0043124)	1/40	0.0411905	0.0850508	25.5641	81.5379	PER1
positive regulation of biomineral tissue development (GO:0070169)	1/41	0.0421993	0.0860283	24.9237	78.8924	CEBPB
nucleic acid-templated transcription (GO:0097659)	1/42	0.043207	0.0860283	24.3146	76.3905	NR4A2
histone H3 acetylation (GO:0043966)	1/42	0.043207	0.0860283	24.3146	76.3905	PER1
cellular respiration (GO:0045333)	1/42	0.043207	0.0860283	24.3146	76.3905	COQ10B
regulation of cytokine production involved in inflammatory response (GO:1900015)	1/43	0.0442138	0.0872537	23.7345	74.0213	PER1
negative regulation of epidermal growth factor receptor signaling pathway (GO:0042059)	1/44	0.0452195	0.0884557	23.1814	71.7749	ERRFI1
negative regulation of T cell activation (GO:0050868)	1/45	0.0462242	0.0888621	22.6534	69.6423	CEBPB
regulation of pri-miRNA transcription by RNA polymerase II (GO:1902893)	1/45	0.0462242	0.0888621	22.6534	69.6423	FOS
posttranscriptional regulation of gene expression (GO:0010608)	1/46	0.047228	0.0900157	22.1489	67.6154	PER1
positive regulation of neuron death (GO:1901216)	1/47	0.0482307	0.0903819	21.6663	65.687	FOS
histone deacetylation (GO:0016575)	1/47	0.0482307	0.0903819	21.6663	65.687	PER1
negative regulation of MAP kinase activity (GO:0043407)	1/48	0.0492324	0.0907341	21.2043	63.8503	DUSP1
histone H4 acetylation (GO:0043967)	1/48	0.0492324	0.0907341	21.2043	63.8503	PER1
positive regulation of multicellular organismal process (GO:0051240)	2/345	0.0502212	0.091073	6.02609	18.0259	CEBPB;GADD45G
regulation of stress-activated MAPK cascade (GO:0032872)	1/49	0.0502331	0.091073	20.7615	62.0992	PER1
neuron migration (GO:0001764)	1/50	0.0512328	0.0913993	20.3367	60.4281	NR4A2
organic hydroxy compound biosynthetic process (GO:1901617)	1/50	0.0512328	0.0913993	20.3367	60.4281	OSBPL6
positive regulation of fat cell differentiation (GO:0045600)	1/51	0.0522315	0.0924415	19.929	58.8318	CEBPB
regulation of mitotic nuclear division (GO:0007088)	1/57	0.0582027	0.102198	17.7884	50.5871	DUSP1
fat cell differentiation (GO:0045444)	1/58	0.0591944	0.103128	17.4754	49.4018	NR4A2
response to reactive oxygen species (GO:0000302)	1/59	0.0601851	0.104041	17.1733	48.2626	FOS
cellular response to chemokine (GO:1990869)	1/60	0.0611749	0.104938	16.8814	47.1668	DUSP1
regulation of DNA-templated transcription, initiation (GO:2000142)	1/61	0.0621636	0.10582	16.5992	46.1123	CEBPB
cellular response to reactive oxygen species (GO:0034614)	1/63	0.0641381	0.10754	16.0621	44.118	FOS
monocarboxylic acid biosynthetic process (GO:0072330)	1/63	0.0641381	0.10754	16.0621	44.118	OSBPL6
regulation of transcription initiation from RNA polymerase II promoter (GO:0060260)	1/64	0.0651238	0.108378	15.8063	43.1745	CEBPB
steroid biosynthetic process (GO:0006694)	1/65	0.0661086	0.109202	15.5586	42.2642	OSBPL6
positive regulation of cell death (GO:0010942)	1/66	0.0670924	0.110012	15.3185	41.3857	FOS
regulation of epidermal growth factor receptor signaling pathway (GO:0042058)	1/67	0.0680752	0.110789	15.0856	40.5372	ERRFI1
regulation of translational initiation (GO:0006446)	1/68	0.069057	0.110789	14.8597	39.7174	CEBPB
canonical Wnt signaling pathway (GO:0060070)	1/68	0.069057	0.110789	14.8597	39.7174	NR4A2
histone acetylation (GO:0016573)	1/71	0.0719965	0.11468	14.2207	37.4167	PER1
negative regulation of cell adhesion (GO:0007162)	1/73	0.0739513	0.115056	13.8243	36.0033	DUSP1
positive regulation of synaptic transmission (GO:0050806)	1/73	0.0739513	0.115056	13.8243	36.0033	ARC
positive regulation of JNK cascade (GO:0046330)	1/73	0.0739513	0.115056	13.8243	36.0033	GADD45G
negative regulation of transcription, DNA-templated (GO:0045892)	3/948	0.0748031	0.115056	3.35697	8.70426	NR4A2;PER1;CEBPB
cellular response to amino acid starvation (GO:0034198)	1/74	0.0749272	0.115056	13.6342	35.3296	CEBPB
response to amino acid starvation (GO:1990928)	1/75	0.0759021	0.115056	13.4493	34.6765	CEBPB
actomyosin structure organization (GO:0031032)	1/76	0.0768761	0.115056	13.2693	34.0433	FRMD6
regulation of T cell proliferation (GO:0042129)	1/76	0.0768761	0.115056	13.2693	34.0433	CEBPB
RNA transport (GO:0050658)	1/76	0.0768761	0.115056	13.2693	34.0433	ARC
negative regulation of apoptotic signaling pathway (GO:2001234)	1/78	0.078821	0.116193	12.9234	32.8328	NR4A2
negative regulation of protein serine/threonine kinase activity (GO:0071901)	1/78	0.078821	0.116193	12.9234	32.8328	DUSP1
regulation of ion transport (GO:0043269)	1/79	0.0797921	0.116193	12.7571	32.2541	PER1
regulation of fat cell differentiation (GO:0045598)	1/80	0.0807621	0.116193	12.5949	31.692	CEBPB
skin development (GO:0043588)	1/80	0.0807621	0.116193	12.5949	31.692	ERRFI1
negative regulation of cell cycle (GO:0045786)	1/80	0.0807621	0.116193	12.5949	31.692	DUSP1
regulation of neuron death (GO:1901214)	1/86	0.086562	0.123739	11.7024	28.6344	FOS
transforming growth factor beta receptor signaling pathway (GO:0007179)	1/89	0.0894488	0.127052	11.3017	27.2833	FOS
protein complex oligomerization (GO:0051259)	1/90	0.0904092	0.127603	11.1742	26.8561	ARC
Wnt signaling pathway (GO:0016055)	1/92	0.092327	0.12949	10.9275	26.0338	NR4A2
negative regulation of MAPK cascade (GO:0043409)	1/94	0.0942409	0.131348	10.6914	25.252	DUSP1
regulation of MAP kinase activity (GO:0043405)	1/97	0.0971047	0.134499	10.3557	24.1492	DUSP1
positive regulation of stress-activated MAPK cascade (GO:0032874)	1/99	0.099009	0.136095	10.1434	23.457	GADD45G
positive regulation of nucleic acid-templated transcription (GO:1903508)	2/511	0.0994774	0.136095	4.02647	9.29239	CEBPB;FOS
intrinsic apoptotic signaling pathway (GO:0097193)	1/102	0.101858	0.138503	9.84059	22.4776	CEBPB
mRNA transport (GO:0051028)	1/104	0.103753	0.140224	9.64854	21.8611	ARC
cellular response to peptide hormone stimulus (GO:0071375)	1/106	0.105644	0.14192	9.46381	21.2716	NR4A2
modulation of chemical synaptic transmission (GO:0050804)	1/109	0.108474	0.144848	9.19954	20.4345	ARC
response to endoplasmic reticulum stress (GO:0034976)	1/110	0.109415	0.145235	9.11468	20.1672	CEBPB
Fc-epsilon receptor signaling pathway (GO:0038095)	1/111	0.110355	0.145617	9.03136	19.9056	FOS
Fc receptor signaling pathway (GO:0038093)	1/112	0.111294	0.145992	8.94955	19.6494	FOS
cellular response to transforming growth factor beta stimulus (GO:0071560)	1/114	0.11317	0.147585	8.79027	19.1528	FOS
regulation of cellular response to stress (GO:0080135)	1/118	0.116911	0.151576	8.48803	18.2183	CEBPB
cytoskeleton organization (GO:0007010)	1/120	0.118775	0.153103	8.34454	17.7782	ARC
protein homooligomerization (GO:0051260)	1/121	0.119706	0.153416	8.27458	17.5646	ARC
epithelium development (GO:0060429)	1/122	0.120636	0.153725	8.20579	17.355	ERRFI1
regulation of anatomical structure morphogenesis (GO:0022603)	1/123	0.121565	0.154028	8.13811	17.1495	ARC
cellular response to oxidative stress (GO:0034599)	1/125	0.12342	0.155496	8.00605	16.7499	FOS
cellular response to metal ion (GO:0071248)	1/131	0.128963	0.161567	7.63423	15.6366	FOS
transmembrane receptor protein serine/threonine kinase signaling pathway (GO:0007178)	1/133	0.130804	0.162051	7.5178	15.2916	FOS
regulation of cell adhesion (GO:0030155)	1/133	0.130804	0.162051	7.5178	15.2916	DUSP1
protein dephosphorylation (GO:0006470)	1/139	0.136302	0.166438	7.18877	14.3263	DUSP1
neuron projection morphogenesis (GO:0048812)	1/140	0.137216	0.166438	7.13669	14.1749	ARC
transcription initiation from RNA polymerase II promoter (GO:0006367)	1/140	0.137216	0.166438	7.13669	14.1749	NR4A2
cytokine-mediated signaling pathway (GO:0019221)	2/621	0.13733	0.166438	3.29224	6.53631	FOS;JUNB
regulation of cytokine production (GO:0001817)	1/150	0.146298	0.176348	6.65436	12.7904	PER1
negative regulation of protein phosphorylation (GO:0001933)	1/152	0.148103	0.177564	6.56556	12.5392	ERRFI1
dephosphorylation (GO:0016311)	1/153	0.149004	0.17769	6.52204	12.4165	DUSP1
regulation of cell differentiation (GO:0045595)	1/156	0.151703	0.179945	6.39484	12.0596	CEBPB
cellular response to starvation (GO:0009267)	1/158	0.153497	0.181111	6.31274	11.8305	CEBPB
regulation of neuron projection development (GO:0010975)	1/165	0.15975	0.187496	6.04116	11.0804	ARC
regulation of MAPK cascade (GO:0043408)	1/166	0.160639	0.187553	6.00424	10.9793	DUSP1
DNA-templated transcription, initiation (GO:0006352)	1/168	0.162416	0.188639	5.93174	10.7815	NR4A2
neuron projection development (GO:0031175)	1/171	0.165074	0.190733	5.82618	10.4951	ARC
neuron differentiation (GO:0030182)	1/174	0.167724	0.192796	5.72428	10.2203	NR4A2
defense response to bacterium (GO:0042742)	1/176	0.169486	0.193823	5.65829	10.0434	CEBPB
positive regulation of developmental process (GO:0051094)	1/177	0.170366	0.193835	5.62585	9.95667	CEBPB
regulation of cell population proliferation (GO:0042127)	2/764	0.190497	0.215638	2.65465	4.40173	EGR4;JUNB
generation of neurons (GO:0048699)	1/202	0.192074	0.216326	4.9199	8.11721	NR4A2
transcription, DNA-templated (GO:0006351)	1/221	0.20821	0.23332	4.49068	7.04682	NR4A2
regulation of I-kappaB kinase/NF-kappaB signaling (GO:0043122)	1/224	0.210729	0.234963	4.4296	6.89769	PER1
positive regulation of cell differentiation (GO:0045597)	1/258	0.238754	0.264887	3.83696	5.49576	CEBPB
regulation of protein phosphorylation (GO:0001932)	1/266	0.245209	0.269803	3.71962	5.22846	CEBPB
negative regulation of signal transduction (GO:0009968)	1/267	0.246013	0.269803	3.70545	5.19642	NR4A2
central nervous system development (GO:0007417)	1/268	0.246815	0.269803	3.69139	5.16468	NR4A2
positive regulation of programmed cell death (GO:0043068)	1/286	0.26112	0.284048	3.45509	4.63941	GADD45G
positive regulation of apoptotic process (GO:0043065)	1/310	0.279791	0.30288	3.18285	4.05403	GADD45G
cellular macromolecule biosynthetic process (GO:0034645)	1/314	0.282859	0.304722	3.14153	3.96715	NR4A2
transcription by RNA polymerase II (GO:0006366)	1/320	0.287437	0.308166	3.0815	3.84187	NR4A2
cellular response to oxygen-containing compound (GO:1901701)	1/323	0.289716	0.309123	3.05233	3.78139	FOS
positive regulation of cytokine production (GO:0001819)	1/335	0.298762	0.317256	2.94087	3.55289	CEBPB
regulation of gene expression (GO:0010468)	2/1079	0.314312	0.330638	1.84743	2.13816	PER1;CEBPB
gene expression (GO:0010467)	1/356	0.314328	0.330638	2.76394	3.19876	NR4A2
organelle organization (GO:0006996)	1/420	0.359766	0.376656	2.33413	2.38619	ARC
regulation of nucleic acid-templated transcription (GO:1903506)	1/430	0.366601	0.382019	2.27855	2.28649	CEBPB
negative regulation of nucleic acid-templated transcription (GO:1903507)	1/464	0.389324	0.403811	2.10756	1.98815	PER1
regulation of cellular macromolecule biosynthetic process (GO:2000112)	1/468	0.391946	0.404648	2.08908	1.9567	CEBPB
positive regulation of cell population proliferation (GO:0008284)	1/474	0.395858	0.406804	2.06195	1.9108	EGR4
negative regulation of apoptotic process (GO:0043066)	1/485	0.402969	0.412212	2.01395	1.83047	NR4A2
negative regulation of cellular macromolecule biosynthetic process (GO:2000113)	1/547	0.44158	0.449646	1.77958	1.45462	PER1
negative regulation of cellular process (GO:0048523)	1/566	0.452929	0.459105	1.71805	1.36073	DUSP1
positive regulation of cellular process (GO:0048522)	1/625	0.486785	0.49119	1.55088	1.11653	EGR4
regulation of apoptotic process (GO:0042981)	1/742	0.548113	0.550582	1.29811	0.78052	GADD45G
cellular protein modification process (GO:0006464)	1/1025	0.668913	0.668913	0.925537	0.37216	DUSP1

## Sheet: WikiPathways_2019_Mouse
Term	Overlap	P-value	Adjusted P-value	Odds Ratio	Combined Score	Genes
EGFR1 Signaling Pathway WP572	4/178	3.22496e-05	0.000806241	26.7816	276.976	ERRFI1;CEBPB;DUSP1;FOS
Serotonin and anxiety-related events WP2140	2/13	8.13319e-05	0.00101665	191.081	1799.41	ARC;FOS
Serotonin and anxiety WP2141	2/18	0.000159032	0.00132527	131.336	1148.71	ARC;FOS
Novel Jun-Dmp1 Pathway WP3654	2/26	0.000336109	0.00195213	87.5219	700.007	FOS;JUNB
Oxidative Stress WP412	2/28	0.000390426	0.00195213	80.7814	633.994	FOS;JUNB
Exercise-induced Circadian Regulation WP544	2/49	0.00119864	0.00499433	44.6405	300.278	PER1;CEBPB
IL-6 signaling Pathway WP387	2/99	0.0047907	0.0171096	21.5757	115.237	CEBPB;FOS
MAPK signaling pathway WP493	2/159	0.0119447	0.0373271	13.29	58.841	DUSP1;FOS
Keap1-Nrf2 WP1245	1/14	0.0146047	0.0405686	76.7923	324.556	CEBPB
Dopaminergic Neurogenesis WP1498	1/30	0.0310471	0.067532	34.3966	119.433	NR4A2
Ovarian Infertility Genes WP273	1/31	0.032066	0.067532	33.2483	114.373	CEBPB
White fat cell differentiation WP2872	1/32	0.0330839	0.067532	32.1742	109.672	CEBPB
Signaling of Hepatocyte Growth Factor Receptor WP193	1/34	0.0351166	0.067532	30.2212	101.213	FOS
Nuclear Receptors WP509	1/38	0.03917	0.0699463	26.9486	87.3095	NR4A2
Selenium metabolism/Selenoproteins WP108	1/50	0.0512328	0.0831706	20.3367	60.4281	FOS
TGF Beta Signaling Pathway WP113	1/52	0.0532292	0.0831706	19.5373	57.3057	FOS
Lung fibrosis WP3632	1/61	0.0621636	0.091417	16.5992	46.1123	CEBPB
p53 signaling WP2902	1/67	0.0680752	0.0945488	15.0856	40.5372	GADD45G
Estrogen signaling WP1244	1/77	0.077849	0.102433	13.0941	33.429	FOS
Spinal Cord Injury WP2432	1/99	0.099009	0.123761	10.1434	23.457	FOS
ESC Pluripotency Pathways WP339	1/118	0.116911	0.139179	8.48803	18.2183	FOS
Adipogenesis genes WP447	1/134	0.131723	0.149685	7.4609	15.1237	CEBPB
Myometrial Relaxation and Contraction Pathways WP385	1/153	0.149004	0.160826	6.52204	12.4165	FOS
Insulin Signaling WP65	1/159	0.154393	0.160826	6.27247	11.7186	FOS
PluriNetWork WP1763	1/292	0.26583	0.26583	3.38282	4.48188	FOS

## Sheet: BioPlanet_2019
Term	Overlap	P-value	Adjusted P-value	Odds Ratio	Combined Score	Genes
Regulation of NFAT transcription factors	3/47	1.57024e-05	0.00150308	75.5114	835.284	EGR4;FOS;JUNB
ATF2 transcription factor network	3/59	3.12275e-05	0.00150308	59.2946	615.135	DUSP1;FOS;JUNB
CD8/T cell receptor downstream pathway	3/68	4.7849e-05	0.00150308	51.0615	507.933	EGR4;FOS;JUNB
AP-1 transcription factor network	3/70	5.21934e-05	0.00150308	49.5323	488.416	DUSP1;FOS;JUNB
Interleukin-6 signaling pathway	3/71	5.44592e-05	0.00150308	48.8015	479.136	CEBPB;FOS;JUNB
BDNF signaling pathway	4/261	0.000142406	0.00327534	18.0563	159.922	NR4A2;DUSP1;FOS;JUNB
Corticotropin releasing hormone pathway	2/25	0.000310451	0.00612031	91.3318	737.731	NR4A2;FOS
Oxidative stress	2/27	0.000362768	0.00625775	84.0168	665.56	FOS;JUNB
T cell receptor calcium pathway	2/29	0.000419082	0.00642592	77.7856	604.973	FOS;JUNB
HNF3A pathway	2/44	0.000967264	0.0126911	49.9674	346.826	CEBPB;FOS
Wnt interactions in lipid metabolism and immune response	2/45	0.00101161	0.0126911	48.8029	336.555	DUSP1;FOS
Diurnally regulated genes with circadian orthologs	2/48	0.00115044	0.0132301	45.6133	308.693	PER1;CEBPB
Kit receptor signaling pathway	2/54	0.00145395	0.0154342	40.3381	263.548	FOS;JUNB
Interleukin-12-mediated signaling events	2/65	0.00209871	0.0206873	33.2765	205.197	FOS;GADD45G
T cell receptor regulation of apoptosis	4/603	0.00325374	0.0282122	7.61269	43.6051	NR4A2;DUSP1;FOS;JUNB
SMAD2/3 nuclear pathway	2/82	0.0033151	0.0282122	26.1829	149.485	CEBPB;FOS
Differentiation pathway in PC12 cells	2/84	0.00347541	0.0282122	25.5417	144.618	EGR4;FOS
MAPK signaling pathway	3/314	0.00413356	0.0316906	10.5402	57.8511	DUSP1;FOS;GADD45G
Interleukin-4 signaling pathway	2/104	0.00527277	0.0377541	20.5129	107.594	CEBPB;FOS
ERBB1 downstream pathway	2/106	0.00547161	0.0377541	20.1164	104.77	DUSP1;FOS
Interleukin-1 signaling pathway	2/125	0.00752921	0.0494777	16.9927	83.0768	DUSP1;FOS
TSP1-induced apoptosis in microvascular endothelial cell	1/8	0.00837056	0.0525063	142.657	682.334	FOS
MAP kinase pathway regulation through dual specificity phosphatases	1/9	0.00941218	0.0545828	124.819	582.373	DUSP1
EGF/EGFR signaling pathway	2/141	0.00949265	0.0545828	15.0246	69.9732	ERRFI1;FOS
Activation of the AP-1 family of transcription factors	1/10	0.0104528	0.0570368	110.944	506.005	FOS
Interleukin-2 signaling pathway	4/847	0.0107461	0.0570368	5.34115	24.2126	NR4A2;DUSP1;FOS;GADD45G
Keap1-Nrf2 pathway	1/13	0.0135683	0.0663108	83.1958	357.744	CEBPB
T cell receptor/Ras pathway	1/14	0.0146047	0.0663108	76.7923	324.556	FOS
Repression of pain sensation by the transcriptional regulator DREAM	1/15	0.0156401	0.0663108	71.3036	296.475	FOS
Calcium signaling by HBx of hepatitis B virus	1/15	0.0156401	0.0663108	71.3036	296.475	FOS
TGF-beta signaling pathway	2/185	0.0159224	0.0663108	11.3868	47.1418	FOS;JUNB
B cell survival pathway	1/16	0.0166744	0.0663108	66.5467	272.434	FOS
Selenium metabolism and selenoproteins	1/16	0.0166744	0.0663108	66.5467	272.434	FOS
CD40L signaling pathway	1/16	0.0166744	0.0663108	66.5467	272.434	DUSP1
Cadmium-induced DNA biosynthesis and proliferation in macrophages	1/17	0.0177077	0.0663108	62.3844	251.643	FOS
Pertussis toxin-insensitive CCR5 signaling in macrophage	1/18	0.01874	0.0663108	58.7118	233.502	FOS
TNFR2 signaling pathway	1/18	0.01874	0.0663108	58.7118	233.502	DUSP1
Effect of METS on macrophage differentiation	1/18	0.01874	0.0663108	58.7118	233.502	FOS
Bone remodeling	1/18	0.01874	0.0663108	58.7118	233.502	FOS
GATA3-mediated activation of Th2 cytokine expression	1/20	0.0208015	0.0667582	52.5263	203.42	JUNB
Nerve growth factor (NGF) pathway	1/20	0.0208015	0.0667582	52.5263	203.42	FOS
Estrogen receptor signaling pathway	1/20	0.0208015	0.0667582	52.5263	203.42	FOS
Interleukin-3 regulation of hematopoietic cells	1/20	0.0208015	0.0667582	52.5263	203.42	FOS
IGF1 signaling pathway	1/21	0.0218307	0.0669473	49.8975	190.83	FOS
Oxidative stress-induced gene expression via Nrf2	1/21	0.0218307	0.0669473	49.8975	190.83	FOS
Interleukin-11 pathway	1/23	0.0238859	0.0716578	45.3568	169.383	FOS
Inhibition of cellular proliferation by Gleevec	1/24	0.024912	0.0729537	43.3826	160.186	FOS
TPO signaling pathway	1/25	0.0259371	0.0729537	41.5729	151.828	FOS
Physiological and pathological hypertrophy of the heart	1/26	0.0269611	0.0729537	39.908	144.202	FOS
Fibroblast growth factor 1	1/26	0.0269611	0.0729537	39.908	144.202	CEBPB
Interleukin-9 regulation of target genes	1/26	0.0269611	0.0729537	39.908	144.202	JUNB
FSH regulation of apoptosis	2/263	0.0306919	0.0737518	7.95241	27.7043	ARC;DUSP1
Signaling pathway from G-protein families	1/30	0.0310471	0.0737518	34.3966	119.433	FOS
Nuclear events mediated by MAP kinases	1/30	0.0310471	0.0737518	34.3966	119.433	FOS
Ovarian infertility genes	1/30	0.0310471	0.0737518	34.3966	119.433	CEBPB
p38-alpha and p38-beta regulation	1/30	0.0310471	0.0737518	34.3966	119.433	DUSP1
PDGFA signaling pathway	1/30	0.0310471	0.0737518	34.3966	119.433	FOS
Interleukin-4 regulation of apoptosis	2/267	0.0315552	0.0737518	7.83078	27.0633	CEBPB;FOS
Alpha-V beta-3 integrin/OPN pathway	1/31	0.032066	0.0737518	33.2483	114.373	FOS
NF-kappaB activation by non-typeable Hemophilus influenzae	1/31	0.032066	0.0737518	33.2483	114.373	DUSP1
Serotonin HTR1 group and FOS pathway	1/32	0.0330839	0.0748455	32.1742	109.672	FOS
MAPK/TRK pathway	1/34	0.0351166	0.0757203	30.2212	101.213	FOS
EGF receptor transactivation by GPCRs in cardiac hypertrophy	1/34	0.0351166	0.0757203	30.2212	101.213	FOS
EPO receptor signaling	1/34	0.0351166	0.0757203	30.2212	101.213	FOS
GM-CSF-mediated signaling events	1/36	0.0371453	0.0761331	28.4914	93.8199	FOS
FRA pathway	1/37	0.0381581	0.0761331	27.6986	90.4641	JUNB
Signaling of hepatocyte growth factor receptor	1/38	0.03917	0.0761331	26.9486	87.3095	FOS
BMAL1-CLOCK/NPAS2 activates circadian expression	1/38	0.03917	0.0761331	26.9486	87.3095	PER1
Nuclear receptors	1/38	0.03917	0.0761331	26.9486	87.3095	NR4A2
p38 alpha/beta MAPK downstream pathway	1/38	0.03917	0.0761331	26.9486	87.3095	CEBPB
Signal transduction through IL-1R	1/38	0.03917	0.0761331	26.9486	87.3095	FOS
Angiotensin II-mediated activation of JNK pathway via Pyk2-dependent signaling	1/39	0.0401807	0.0770131	26.2382	84.3391	FOS
Transcriptional activity of SMAD2/SMAD3-SMAD4 heterotrimer	1/41	0.0421993	0.0776467	24.9237	78.8924	JUNB
FOXM1 transcription factor network	1/41	0.0421993	0.0776467	24.9237	78.8924	FOS
Fc epsilon receptor I signaling in mast cells	1/41	0.0421993	0.0776467	24.9237	78.8924	FOS
Gastrin pathway	1/44	0.0452195	0.0787524	23.1814	71.7749	FOS
ERBB2/ERBB3 signaling events	1/44	0.0452195	0.0787524	23.1814	71.7749	FOS
HNF3B pathway	1/45	0.0462242	0.0787524	22.6534	69.6423	CEBPB
RhoA signaling pathway	1/45	0.0462242	0.0787524	22.6534	69.6423	FOS
Interleukin-12/STAT4 pathway	1/45	0.0462242	0.0787524	22.6534	69.6423	FOS
Interleukin-3 signaling pathway	1/45	0.0462242	0.0787524	22.6534	69.6423	FOS
Presenilin action in Notch and Wnt signaling	1/48	0.0492324	0.0828545	21.2043	63.8503	FOS
Interleukin-5 signaling pathway	1/49	0.0502331	0.0835201	20.7615	62.0992	FOS
Nuclear receptor transcription pathway	1/51	0.0522315	0.0858089	19.929	58.8318	NR4A2
Interleukin-2 receptor beta chain in T cell activation	1/52	0.0532292	0.0864192	19.5373	57.3057	FOS
RANKL signaling pathway	1/54	0.0552216	0.0886114	18.7981	54.4469	FOS
Keratinocyte differentiation	1/57	0.0582027	0.091173	17.7884	50.5871	FOS
Mechanism of gene regulation by peroxisome proliferators via PPAR-alpha	1/57	0.0582027	0.091173	17.7884	50.5871	DUSP1
Generic transcription pathway	2/377	0.0588	0.091173	5.50288	15.593	NR4A2;JUNB
FGF signaling pathway	1/61	0.0621636	0.0935227	16.5992	46.1123	FOS
Circadian rhythm	1/62	0.0631513	0.0935227	16.3262	45.0967	PER1
Colorectal cancer	1/62	0.0631513	0.0935227	16.3262	45.0967	FOS
Validated nuclear estrogen receptor alpha network	1/64	0.0651238	0.0935227	15.8063	43.1745	CEBPB
Endothelins	1/64	0.0651238	0.0935227	15.8063	43.1745	FOS
LPA receptor mediated events	1/65	0.0661086	0.0935227	15.5586	42.2642	FOS
HIF-1 transcriptional activity in hypoxia	1/66	0.0670924	0.0935227	15.3185	41.3857	FOS
Thyroid-stimulating hormone signaling pathway	1/66	0.0670924	0.0935227	15.3185	41.3857	FOS
Retinoblastoma protein regulation	1/66	0.0670924	0.0935227	15.3185	41.3857	CEBPB
Signaling by TGF-beta receptor complex	1/66	0.0670924	0.0935227	15.3185	41.3857	JUNB
Telomerase regulation	1/67	0.0680752	0.0939437	15.0856	40.5372	FOS
MicroRNA regulation of DNA damage response	1/70	0.0710176	0.097034	14.4275	38.1583	GADD45G
Leishmaniasis	1/72	0.0729744	0.09873	14.0197	36.6987	FOS
Prolactin activation of MAPK signaling	1/75	0.0759021	0.101694	13.4493	34.6765	FOS
Transcriptional regulation of white adipocyte differentiation	1/77	0.077849	0.1033	13.0941	33.429	CEBPB
Apoptosis modulation and signaling	1/80	0.0807621	0.106144	12.5949	31.692	FOS
MAP kinase signaling pathway	1/81	0.0817312	0.106405	12.4369	31.1459	FOS
Regular glucocorticoid receptor pathway	1/82	0.0826993	0.106659	12.2827	30.6152	FOS
C-Myb transcription factor network	1/85	0.0855978	0.109375	11.8423	29.1094	CEBPB
Androgen receptor signaling, proteolysis, and transcription regulation	1/88	0.0884875	0.11203	11.4322	27.7218	FOS
TSH regulation of gene expression	1/97	0.0971047	0.120725	10.3557	24.1492	FOS
Interferon-gamma signaling pathway	1/97	0.0971047	0.120725	10.3557	24.1492	CEBPB
Granule cell survival pathway	1/99	0.099009	0.120914	10.1434	23.457	FOS
Senescence and autophagy	1/99	0.099009	0.120914	10.1434	23.457	CEBPB
Chagas disease	1/104	0.103753	0.125596	9.64854	21.8611	FOS
Leptin influence on immune response	1/110	0.109415	0.131298	9.11468	20.1672	FOS
Prolactin regulation of apoptosis	1/118	0.116911	0.137895	8.48803	18.2183	CEBPB
p53 activity regulation	1/118	0.116911	0.137895	8.48803	18.2183	GADD45G
Interleukin-1 regulation of extracellular matrix	1/120	0.118775	0.138907	8.34454	17.7782	FOS
PDGFB signaling pathway	1/129	0.127119	0.147416	7.7543	15.9942	FOS
Adipogenesis	1/133	0.130804	0.150424	7.5178	15.2916	CEBPB
T cell receptor signaling pathway	1/139	0.136302	0.154178	7.18877	14.3263	FOS
p53 signaling pathway	1/139	0.136302	0.154178	7.18877	14.3263	DUSP1
Toll-like receptor signaling pathway regulation	1/142	0.139039	0.155995	7.03475	13.8796	FOS
Interleukin-5 regulation of apoptosis	1/144	0.140859	0.156763	6.93566	13.5939	FOS
EGFR1 pathway	1/152	0.148103	0.163506	6.56556	12.5392	DUSP1
Myometrial relaxation and contraction pathways	1/155	0.150804	0.165167	6.43669	12.1768	FOS
Toll receptor cascades	1/159	0.154393	0.167766	6.27247	11.7186	FOS
Antigen-activated B-cell receptor generation of second messengers	1/211	0.199756	0.215362	4.7069	7.58122	FOS
Insulin signaling pathway	1/277	0.254	0.271721	3.56938	4.89156	FOS
Gene expression	2/968	0.270344	0.286981	2.07181	2.71005	NR4A2;JUNB
Oncostatin M	1/311	0.280559	0.295551	3.17242	4.03205	JUNB
Innate immune system	1/319	0.286676	0.299707	3.09135	3.86234	FOS
Pathways in cancer	1/325	0.291231	0.30218	3.03318	3.74184	FOS
Developmental biology	1/420	0.359766	0.370505	2.33413	2.38619	CEBPB
Cell cycle	1/453	0.382059	0.390549	2.16007	2.07837	GADD45G
TGF-beta regulation of extracellular matrix	1/565	0.452337	0.458989	1.72119	1.36547	JUNB
Immune system	1/998	0.658872	0.663682	0.951956	0.39718	FOS
Signal transduction	1/1020	0.667075	0.667075	0.930324	0.376644	JUNB

## Sheet: GO_Molecular_Function_2021
Term	Overlap	P-value	Adjusted P-value	Odds Ratio	Combined Score	Genes
sequence-specific double-stranded DNA binding (GO:1990837)	6/712	6.83943e-05	0.00314614	10.9195	104.721	NR4A2;PER1;CEBPB;EGR4;FOS;JUNB
double-stranded DNA binding (GO:0003690)	5/651	0.000474544	0.00839283	9.35226	71.5743	NR4A2;CEBPB;EGR4;FOS;JUNB
sequence-specific DNA binding (GO:0043565)	5/707	0.000691084	0.00839283	8.58129	62.4482	NR4A2;CEBPB;EGR4;FOS;JUNB
RNA polymerase II cis-regulatory region sequence-specific DNA binding (GO:0000978)	6/1149	0.000912264	0.00839283	6.59178	46.1397	NR4A2;PER1;CEBPB;EGR4;FOS;JUNB
cis-regulatory region sequence-specific DNA binding (GO:0000987)	6/1149	0.000912264	0.00839283	6.59178	46.1397	NR4A2;PER1;CEBPB;EGR4;FOS;JUNB
transcription regulatory region nucleic acid binding (GO:0001067)	3/212	0.00135642	0.0103992	15.7656	104.098	PER1;CEBPB;FOS
RNA polymerase II transcription regulatory region sequence-specific DNA binding (GO:0000977)	6/1359	0.00217556	0.0142965	5.50658	33.7579	NR4A2;PER1;CEBPB;EGR4;FOS;JUNB
DNA binding (GO:0003677)	4/811	0.00925527	0.036026	5.58991	26.1751	NR4A2;CEBPB;EGR4;JUNB
glucocorticoid receptor binding (GO:0035259)	1/9	0.00941218	0.036026	124.819	582.373	NR4A2
ATP transmembrane transporter activity (GO:0005347)	1/10	0.0104528	0.036026	110.944	506.005	SLC25A25
protein tyrosine/threonine phosphatase activity (GO:0008330)	1/10	0.0104528	0.036026	110.944	506.005	DUSP1
MAP kinase tyrosine/serine/threonine phosphatase activity (GO:0017017)	1/10	0.0104528	0.036026	110.944	506.005	DUSP1
purine ribonucleotide transmembrane transporter activity (GO:0005346)	1/11	0.0114923	0.036026	99.845	445.916	SLC25A25
retinoid X receptor binding (GO:0046965)	1/11	0.0114923	0.036026	99.845	445.916	NR4A2
adenine nucleotide transmembrane transporter activity (GO:0000295)	1/12	0.0125308	0.036026	90.7636	397.505	SLC25A25
MAP kinase phosphatase activity (GO:0033549)	1/12	0.0125308	0.036026	90.7636	397.505	DUSP1
RNA polymerase II core promoter sequence-specific DNA binding (GO:0000979)	1/14	0.0146047	0.0395185	76.7923	324.556	FOS
retinoic acid receptor binding (GO:0042974)	1/18	0.01874	0.0454739	58.7118	233.502	NR4A2
transcription cis-regulatory region binding (GO:0000976)	3/549	0.0189386	0.0454739	5.93193	23.5293	PER1;CEBPB;FOS
R-SMAD binding (GO:0070412)	1/19	0.0197713	0.0454739	55.4472	217.549	FOS
protein tyrosine/serine/threonine phosphatase activity (GO:0008138)	1/22	0.0228588	0.0500717	47.519	179.547	DUSP1
transcription corepressor binding (GO:0001222)	1/29	0.0300271	0.0600542	35.6268	124.895	PER1
mitogen-activated protein kinase binding (GO:0051019)	1/29	0.0300271	0.0600542	35.6268	124.895	DUSP1
core promoter sequence-specific DNA binding (GO:0001046)	1/37	0.0381581	0.0731364	27.6986	90.4641	FOS
E-box binding (GO:0070888)	1/41	0.0421993	0.0776467	24.9237	78.8924	PER1
DNA-binding transcription activator activity, RNA polymerase II-specific (GO:0001228)	2/333	0.0471349	0.0833926	6.24837	19.0872	NR4A2;EGR4
cholesterol binding (GO:0015485)	1/50	0.0512328	0.0872855	20.3367	60.4281	OSBPL6
transcription coregulator binding (GO:0001221)	1/53	0.0542259	0.0890854	19.1606	55.8454	PER1
sterol binding (GO:0032934)	1/60	0.0611749	0.096832	16.8814	47.1668	OSBPL6
protein serine/threonine phosphatase activity (GO:0004722)	1/62	0.0631513	0.096832	16.3262	45.0967	DUSP1
protein tyrosine phosphatase activity (GO:0004725)	1/74	0.0749272	0.111182	13.6342	35.3296	DUSP1
kinase binding (GO:0019900)	2/461	0.0834907	0.120018	4.47655	11.1154	ERRFI1;PER1
protein kinase binding (GO:0019901)	2/506	0.0978404	0.136384	4.06746	9.45448	ERRFI1;DUSP1
nuclear receptor binding (GO:0016922)	1/120	0.118775	0.160696	8.34454	17.7782	NR4A2
organic anion transmembrane transporter activity (GO:0008514)	1/144	0.140859	0.18513	6.93566	13.5939	SLC25A25
protein heterodimerization activity (GO:0046982)	1/188	0.179985	0.225925	5.29198	9.07511	NR4A2
RNA polymerase II-specific DNA-binding transcription factor binding (GO:0061629)	1/190	0.181723	0.225925	5.23545	8.92787	FOS
DNA-binding transcription factor binding (GO:0140297)	1/208	0.197203	0.23872	4.77585	7.75369	FOS
GTPase regulator activity (GO:0030695)	1/233	0.218242	0.257413	4.25582	6.47801	ERRFI1
DNA-binding transcription repressor activity, RNA polymerase II-specific (GO:0001227)	1/256	0.237132	0.267682	3.86745	5.56579	CEBPB
mRNA binding (GO:0003729)	1/263	0.242795	0.267682	3.76279	5.32637	ARC
ubiquitin protein ligase binding (GO:0031625)	1/265	0.244405	0.267682	3.7339	5.26079	PER1
ubiquitin-like protein ligase binding (GO:0044389)	1/282	0.257964	0.275961	3.50498	4.74903	PER1
GTPase activator activity (GO:0005096)	1/336	0.299511	0.313125	2.93194	3.53476	ERRFI1
protein homodimerization activity (GO:0042803)	1/636	0.492872	0.503825	1.52315	1.07764	CEBPB
RNA binding (GO:0003723)	1/1406	0.7838	0.7838	0.660996	0.16102	ARC
