# Supplementary material for: Identification of activity-induced Egr3-dependent genes reveals genes associated with DNA damage response and schizophrenia
Source: Transl Psychiatry. 2022 Aug 8;12:320. doi: 10.1038/s41398-022-02069-8 (PMC9360026; doi:10.1038/s41398-022-02069-8)
Supplement: Supplementary file 10 — Supplemental Table 6 [file 41398_2022_2069_MOESM10_ESM.xlsx]

## Sheet: Cluster 2 Gene List
Cluster 2 DEGs
0610007P22RIK
9630013A09RIK
CACNG5
CALB2
COL6A1
CSRP2
DLK1
DPP10
DPYSL5
F630107L03RIK
MEF2C
OSBPL9
SLC17A6
SSTR2
TAX1BP1
ZDHHC21

## Sheet: KEGG_2019_Mouse
Term	Overlap	P-value	Adjusted P-value	Odds Ratio	Combined Score	Genes
Oxytocin signaling pathway	2/154	0.00658542	0.150898	18.6391	93.6223	MEF2C;CACNG5
MAPK signaling pathway	2/294	0.0225603	0.150898	9.63405	36.5281	MEF2C;CACNG5
Nicotine addiction	1/40	0.0315359	0.150898	34.094	117.85	SLC17A6
Mitophagy	1/63	0.0492444	0.150898	21.4215	64.4993	TAX1BP1
Arrhythmogenic right ventricular cardiomyopathy (ARVC)	1/72	0.0560908	0.150898	18.6977	53.8639	CACNG5
Gastric acid secretion	1/74	0.057606	0.150898	18.1836	51.8982	SSTR2
Synaptic vesicle cycle	1/77	0.0598744	0.150898	17.4632	49.1676	SLC17A6
Cardiac muscle contraction	1/78	0.0606294	0.150898	17.2355	48.3107	CACNG5
ECM-receptor interaction	1/83	0.0643959	0.150898	16.1805	44.3783	COL6A1
Hypertrophic cardiomyopathy (HCM)	1/86	0.066649	0.150898	15.6071	42.2688	CACNG5
Dilated cardiomyopathy (DCM)	1/90	0.0696453	0.150898	14.9026	39.7057	CACNG5
Protein digestion and absorption	1/90	0.0696453	0.150898	14.9026	39.7057	COL6A1
Parathyroid hormone synthesis, secretion and action	1/107	0.0822789	0.162378	12.5019	31.2252	MEF2C
Glutamatergic synapse	1/114	0.0874341	0.162378	11.7233	28.5682	SLC17A6
Apelin signaling pathway	1/138	0.104904	0.163974	9.65791	21.7758	MEF2C
Fluid shear stress and atherosclerosis	1/143	0.108504	0.163974	9.31549	20.6895	MEF2C
Adrenergic signaling in cardiomyocytes	1/148	0.11209	0.163974	8.99637	19.6882	CACNG5
Retrograde endocannabinoid signaling	1/150	0.11352	0.163974	8.87472	19.3094	SLC17A6
cGMP-PKG signaling pathway	1/172	0.129116	0.169393	7.72437	15.8121	MEF2C
Axon guidance	1/180	0.134723	0.169393	7.37616	14.7858	DPYSL5
Transcriptional misregulation in cancer	1/183	0.136817	0.169393	7.25348	14.428	MEF2C
Focal adhesion	1/199	0.147905	0.174797	6.66195	12.7322	COL6A1
cAMP signaling pathway	1/211	0.156133	0.176498	6.27746	11.6575	SSTR2
Neuroactive ligand-receptor interaction	1/348	0.244939	0.252285	3.77272	5.30726	SSTR2
PI3K-Akt signaling pathway	1/357	0.250454	0.252285	3.67566	5.08886	COL6A1
Human papillomavirus infection	1/360	0.252285	0.252285	3.64438	5.01903	COL6A1

## Sheet: GO_Biological_Process_2021
Term	Overlap	P-value	Adjusted P-value	Odds Ratio	Combined Score	Genes
regulation of AMPA receptor activity (GO:2000311)	2/25	0.000178081	0.0416709	123.981	1070.37	MEF2C;CACNG5
regulation of synaptic transmission, glutamatergic (GO:0051966)	2/46	0.000608395	0.053265	64.7403	479.381	MEF2C;CACNG5
regulation of neurotransmitter receptor activity (GO:0099601)	2/58	0.000966248	0.053265	50.8367	352.913	MEF2C;CACNG5
regulation of cation channel activity (GO:2001257)	2/89	0.00225624	0.053265	32.6716	199.102	MEF2C;CACNG5
modulation of chemical synaptic transmission (GO:0050804)	2/109	0.00335983	0.053265	26.5381	151.157	MEF2C;CACNG5
regulation of germinal center formation (GO:0002634)	1/5	0.00399395	0.053265	333	1839.15	MEF2C
regulation of skeletal muscle tissue development (GO:0048641)	1/5	0.00399395	0.053265	333	1839.15	MEF2C
negative regulation of vascular endothelial cell proliferation (GO:1905563)	1/5	0.00399395	0.053265	333	1839.15	MEF2C
regulation of vascular associated smooth muscle contraction (GO:0003056)	1/5	0.00399395	0.053265	333	1839.15	ZDHHC21
renal tubule development (GO:0061326)	1/5	0.00399395	0.053265	333	1839.15	MEF2C
heart field specification (GO:0003128)	1/5	0.00399395	0.053265	333	1839.15	MEF2C
ventricular cardiac muscle cell differentiation (GO:0055012)	1/5	0.00399395	0.053265	333	1839.15	MEF2C
cellular response to antibiotic (GO:0071236)	1/5	0.00399395	0.053265	333	1839.15	MEF2C
secondary heart field specification (GO:0003139)	1/5	0.00399395	0.053265	333	1839.15	MEF2C
nephron tubule development (GO:0072080)	1/6	0.00479094	0.053265	266.387	1422.78	MEF2C
neurotransmitter loading into synaptic vesicle (GO:0098700)	1/6	0.00479094	0.053265	266.387	1422.78	SLC17A6
regulation of macrophage apoptotic process (GO:2000109)	1/6	0.00479094	0.053265	266.387	1422.78	MEF2C
cardiac ventricle formation (GO:0003211)	1/6	0.00479094	0.053265	266.387	1422.78	MEF2C
epithelial cell differentiation involved in kidney development (GO:0035850)	1/7	0.00558734	0.053265	221.978	1151.45	MEF2C
positive regulation of cardiac muscle cell differentiation (GO:2000727)	1/7	0.00558734	0.053265	221.978	1151.45	MEF2C
nucleobase catabolic process (GO:0046113)	1/7	0.00558734	0.053265	221.978	1151.45	DPYSL5
cellular response to organic cyclic compound (GO:0071407)	2/150	0.00625831	0.053265	19.1467	97.1475	MEF2C;SSTR2
pyrimidine nucleobase catabolic process (GO:0006208)	1/8	0.00638314	0.053265	190.257	961.578	DPYSL5
neurotransmitter receptor diffusion trapping (GO:0099628)	1/8	0.00638314	0.053265	190.257	961.578	CACNG5
postsynaptic neurotransmitter receptor diffusion trapping (GO:0098970)	1/8	0.00638314	0.053265	190.257	961.578	CACNG5
positive regulation of myeloid cell apoptotic process (GO:0033034)	1/8	0.00638314	0.053265	190.257	961.578	MEF2C
regulation of skeletal muscle cell differentiation (GO:2001014)	1/9	0.00717835	0.053265	166.467	821.794	MEF2C
muscle cell fate commitment (GO:0042693)	1/9	0.00717835	0.053265	166.467	821.794	MEF2C
endochondral ossification (GO:0001958)	1/9	0.00717835	0.053265	166.467	821.794	MEF2C
regulation of endothelial cell development (GO:1901550)	1/9	0.00717835	0.053265	166.467	821.794	ZDHHC21
positive regulation of behavior (GO:0048520)	1/10	0.00797296	0.053265	147.963	714.913	MEF2C
positive regulation of skeletal muscle tissue development (GO:0048643)	1/10	0.00797296	0.053265	147.963	714.913	MEF2C
B cell homeostasis (GO:0001782)	1/10	0.00797296	0.053265	147.963	714.913	MEF2C
regulation of postsynaptic neurotransmitter receptor activity (GO:0098962)	1/10	0.00797296	0.053265	147.963	714.913	CACNG5
regulation of cardiac muscle cell differentiation (GO:2000725)	1/11	0.00876697	0.053265	133.16	630.747	MEF2C
positive regulation of leukocyte apoptotic process (GO:2000108)	1/11	0.00876697	0.053265	133.16	630.747	MEF2C
cellular response to fluid shear stress (GO:0071498)	1/12	0.00956039	0.053265	121.048	562.891	MEF2C
smooth muscle cell differentiation (GO:0051145)	1/12	0.00956039	0.053265	121.048	562.891	MEF2C
positive regulation of cardiocyte differentiation (GO:1905209)	1/12	0.00956039	0.053265	121.048	562.891	MEF2C
pyrimidine nucleobase metabolic process (GO:0006206)	1/12	0.00956039	0.053265	121.048	562.891	DPYSL5
melanocyte differentiation (GO:0030318)	1/12	0.00956039	0.053265	121.048	562.891	MEF2C
regulation of vascular associated smooth muscle cell migration (GO:1904752)	1/12	0.00956039	0.053265	121.048	562.891	MEF2C
regulation of leukocyte adhesion to vascular endothelial cell (GO:1904994)	1/13	0.0103532	0.0538367	110.956	507.118	ZDHHC21
muscle tissue development (GO:0060537)	1/13	0.0103532	0.0538367	110.956	507.118	CSRP2
endochondral bone morphogenesis (GO:0060350)	1/13	0.0103532	0.0538367	110.956	507.118	MEF2C
negative regulation of smooth muscle cell migration (GO:0014912)	1/14	0.0111454	0.0554901	102.415	460.534	MEF2C
positive regulation of cardiac muscle cell proliferation (GO:0060045)	1/14	0.0111454	0.0554901	102.415	460.534	MEF2C
regulation of neurotransmitter transport (GO:0051588)	1/16	0.0127281	0.0557402	88.7511	387.305	MEF2C
cellular response to corticosteroid stimulus (GO:0071384)	1/16	0.0127281	0.0557402	88.7511	387.305	SSTR2
cellular response to lipid (GO:0071396)	2/219	0.0129464	0.0557402	13.0132	56.5674	MEF2C;SSTR2
positive regulation of cardiac muscle tissue growth (GO:0055023)	1/17	0.0135186	0.0557402	83.2	358.067	MEF2C
negative regulation of vascular associated smooth muscle cell proliferation (GO:1904706)	1/17	0.0135186	0.0557402	83.2	358.067	MEF2C
pyrimidine-containing compound catabolic process (GO:0072529)	1/17	0.0135186	0.0557402	83.2	358.067	DPYSL5
regulation of establishment of endothelial barrier (GO:1903140)	1/17	0.0135186	0.0557402	83.2	358.067	ZDHHC21
positive regulation of myoblast differentiation (GO:0045663)	1/18	0.0143084	0.0557402	78.302	332.541	MEF2C
cellular response to glucocorticoid stimulus (GO:0071385)	1/18	0.0143084	0.0557402	78.302	332.541	SSTR2
synaptic transmission, glutamatergic (GO:0035249)	1/18	0.0143084	0.0557402	78.302	332.541	SLC17A6
regulation of vascular endothelial cell proliferation (GO:1905562)	1/18	0.0143084	0.0557402	78.302	332.541	MEF2C
positive regulation of synaptic transmission, glutamatergic (GO:0051968)	1/18	0.0143084	0.0557402	78.302	332.541	CACNG5
excitatory postsynaptic potential (GO:0060079)	1/19	0.0150977	0.0557402	73.9481	310.08	MEF2C
striated muscle cell differentiation (GO:0051146)	1/19	0.0150977	0.0557402	73.9481	310.08	MEF2C
neural crest cell differentiation (GO:0014033)	1/19	0.0150977	0.0557402	73.9481	310.08	MEF2C
regulation of nervous system process (GO:0031644)	1/19	0.0150977	0.0557402	73.9481	310.08	CACNG5
adrenergic receptor signaling pathway (GO:0071875)	1/20	0.0158863	0.0557402	70.0526	290.179	ZDHHC21
regulation of smooth muscle contraction (GO:0006940)	1/20	0.0158863	0.0557402	70.0526	290.179	ZDHHC21
positive regulation of phosphatase activity (GO:0010922)	1/21	0.0166744	0.0557402	66.5467	272.434	MEF2C
regulation of cardiac muscle cell proliferation (GO:0060043)	1/21	0.0166744	0.0557402	66.5467	272.434	MEF2C
regulation of dendritic spine development (GO:0060998)	1/21	0.0166744	0.0557402	66.5467	272.434	MEF2C
myotube differentiation (GO:0014902)	1/21	0.0166744	0.0557402	66.5467	272.434	MEF2C
cellular response to estradiol stimulus (GO:0071392)	1/21	0.0166744	0.0557402	66.5467	272.434	SSTR2
peptidyl-L-cysteine S-palmitoylation (GO:0018230)	1/23	0.0182488	0.0593086	60.4909	242.185	ZDHHC21
peptidyl-S-diacylglycerol-L-cysteine biosynthetic process from peptidyl-cysteine (GO:0018231)	1/23	0.0182488	0.0593086	60.4909	242.185	ZDHHC21
regulation of monooxygenase activity (GO:0032768)	1/24	0.0190351	0.0593282	57.858	229.203	ZDHHC21
cardiac muscle cell differentiation (GO:0055007)	1/24	0.0190351	0.0593282	57.858	229.203	MEF2C
negative regulation of ossification (GO:0030279)	1/24	0.0190351	0.0593282	57.858	229.203	MEF2C
chemical synaptic transmission, postsynaptic (GO:0099565)	1/25	0.0198208	0.0593282	55.4444	217.399	MEF2C
regulation of synapse organization (GO:0050807)	1/26	0.0206059	0.0593282	53.224	206.625	MEF2C
cellular response to drug (GO:0035690)	1/26	0.0206059	0.0593282	53.224	206.625	MEF2C
positive regulation of striated muscle cell differentiation (GO:0051155)	1/27	0.0213905	0.0593282	51.1744	196.756	MEF2C
bile acid biosynthetic process (GO:0006699)	1/27	0.0213905	0.0593282	51.1744	196.756	OSBPL9
regulation of cell junction assembly (GO:1901888)	1/27	0.0213905	0.0593282	51.1744	196.756	MEF2C
response to glucocorticoid (GO:0051384)	1/27	0.0213905	0.0593282	51.1744	196.756	SSTR2
positive regulation of muscle cell differentiation (GO:0051149)	1/27	0.0213905	0.0593282	51.1744	196.756	MEF2C
sarcomere organization (GO:0045214)	1/28	0.0221744	0.0593282	49.2765	187.685	CSRP2
positive regulation of B cell proliferation (GO:0030890)	1/30	0.0237405	0.0593282	45.8736	171.593	MEF2C
synaptic vesicle cycle (GO:0099504)	1/30	0.0237405	0.0593282	45.8736	171.593	SLC17A6
regulation of long-term synaptic potentiation (GO:1900271)	1/30	0.0237405	0.0593282	45.8736	171.593	CALB2
regulation of vasoconstriction (GO:0019229)	1/30	0.0237405	0.0593282	45.8736	171.593	ZDHHC21
regulation of cation transmembrane transport (GO:1904062)	1/30	0.0237405	0.0593282	45.8736	171.593	DPP10
negative regulation of Notch signaling pathway (GO:0045746)	1/30	0.0237405	0.0593282	45.8736	171.593	DLK1
protein palmitoylation (GO:0018345)	1/31	0.0245227	0.0593282	44.3422	164.428	ZDHHC21
regulation of potassium ion transport (GO:0043266)	1/31	0.0245227	0.0593282	44.3422	164.428	DPP10
skeletal muscle organ development (GO:0060538)	1/32	0.0253043	0.0593282	42.9097	157.77	MEF2C
chondrocyte differentiation (GO:0002062)	1/32	0.0253043	0.0593282	42.9097	157.77	MEF2C
B cell proliferation (GO:0042100)	1/32	0.0253043	0.0593282	42.9097	157.77	MEF2C
regulation of NMDA receptor activity (GO:2000310)	1/32	0.0253043	0.0593282	42.9097	157.77	MEF2C
endodermal cell differentiation (GO:0035987)	1/32	0.0253043	0.0593282	42.9097	157.77	COL6A1
negative regulation of smooth muscle cell proliferation (GO:0048662)	1/33	0.0260853	0.0593282	41.5667	151.568	MEF2C
bile acid metabolic process (GO:0008206)	1/33	0.0260853	0.0593282	41.5667	151.568	OSBPL9
regulation of neurotransmitter secretion (GO:0046928)	1/33	0.0260853	0.0593282	41.5667	151.568	MEF2C
epithelial tube morphogenesis (GO:0060562)	1/34	0.0268657	0.0593282	40.3051	145.78	MEF2C
negative regulation of blood vessel endothelial cell migration (GO:0043537)	1/34	0.0268657	0.0593282	40.3051	145.78	MEF2C
striated muscle tissue development (GO:0014706)	1/34	0.0268657	0.0593282	40.3051	145.78	MEF2C
B cell receptor signaling pathway (GO:0050853)	1/34	0.0268657	0.0593282	40.3051	145.78	MEF2C
regulation of myoblast differentiation (GO:0045661)	1/34	0.0268657	0.0593282	40.3051	145.78	MEF2C
cellular response to oxygen-containing compound (GO:1901701)	2/323	0.0268752	0.0593282	8.75078	31.6477	MEF2C;SSTR2
regulation of muscle cell differentiation (GO:0051147)	1/35	0.0276455	0.0593491	39.1176	140.365	MEF2C
muscle cell differentiation (GO:0042692)	1/35	0.0276455	0.0593491	39.1176	140.365	MEF2C
regulation of postsynaptic membrane potential (GO:0060078)	1/35	0.0276455	0.0593491	39.1176	140.365	MEF2C
positive regulation of bone mineralization (GO:0030501)	1/36	0.0284248	0.0593875	37.9981	135.292	MEF2C
regulation of ossification (GO:0030278)	1/36	0.0284248	0.0593875	37.9981	135.292	MEF2C
endoderm formation (GO:0001706)	1/36	0.0284248	0.0593875	37.9981	135.292	COL6A1
skeletal muscle tissue development (GO:0007519)	1/37	0.0292034	0.0594227	36.9407	130.529	MEF2C
negative regulation of endothelial cell proliferation (GO:0001937)	1/37	0.0292034	0.0594227	36.9407	130.529	MEF2C
regulation of vascular associated smooth muscle cell proliferation (GO:1904705)	1/37	0.0292034	0.0594227	36.9407	130.529	MEF2C
lymphocyte proliferation (GO:0046651)	1/38	0.0299815	0.0594549	35.9405	126.05	MEF2C
negative regulation of endothelial cell migration (GO:0010596)	1/38	0.0299815	0.0594549	35.9405	126.05	MEF2C
response to estradiol (GO:0032355)	1/38	0.0299815	0.0594549	35.9405	126.05	SSTR2
regulation of nitric-oxide synthase activity (GO:0050999)	1/39	0.030759	0.0599801	34.993	121.831	ZDHHC21
protein acylation (GO:0043543)	1/39	0.030759	0.0599801	34.993	121.831	ZDHHC21
positive regulation of ossification (GO:0045778)	1/40	0.0315359	0.0604869	34.094	117.85	MEF2C
stem cell differentiation (GO:0048863)	1/40	0.0315359	0.0604869	34.094	117.85	MEF2C
positive regulation of biomineral tissue development (GO:0070169)	1/41	0.0323122	0.0614721	33.24	114.09	MEF2C
positive regulation of neuron differentiation (GO:0045666)	1/43	0.0338631	0.061906	31.654	107.162	MEF2C
negative regulation of type I interferon production (GO:0032480)	1/43	0.0338631	0.061906	31.654	107.162	TAX1BP1
anion transport (GO:0006820)	1/43	0.0338631	0.061906	31.654	107.162	SLC17A6
heart looping (GO:0001947)	1/43	0.0338631	0.061906	31.654	107.162	MEF2C
myofibril assembly (GO:0030239)	1/43	0.0338631	0.061906	31.654	107.162	CSRP2
positive regulation of osteoblast differentiation (GO:0045669)	1/44	0.0346377	0.0623479	30.9163	103.966	MEF2C
cardiac ventricle morphogenesis (GO:0003208)	1/44	0.0346377	0.0623479	30.9163	103.966	MEF2C
regulation of B cell proliferation (GO:0030888)	1/46	0.0361851	0.0645385	29.5393	98.044	MEF2C
regulation of synapse assembly (GO:0051963)	1/47	0.0369579	0.0645385	28.8957	95.2971	MEF2C
determination of heart left/right asymmetry (GO:0061371)	1/47	0.0369579	0.0645385	28.8957	95.2971	MEF2C
embryonic heart tube morphogenesis (GO:0003143)	1/47	0.0369579	0.0645385	28.8957	95.2971	MEF2C
neuron migration (GO:0001764)	1/50	0.0392729	0.0675725	27.1224	87.8013	MEF2C
organic hydroxy compound biosynthetic process (GO:1901617)	1/50	0.0392729	0.0675725	27.1224	87.8013	OSBPL9
mesenchymal cell differentiation (GO:0048762)	1/51	0.0400434	0.0682166	26.5787	85.5246	MEF2C
positive regulation of protein localization to cell periphery (GO:1904377)	1/52	0.0408134	0.0682166	26.0562	83.3472	DPP10
positive regulation of protein localization to plasma membrane (GO:1903078)	1/52	0.0408134	0.0682166	26.0562	83.3472	DPP10
cartilage development (GO:0051216)	1/52	0.0408134	0.0682166	26.0562	83.3472	MEF2C
positive regulation of B cell activation (GO:0050871)	1/53	0.0415827	0.0690096	25.5538	81.263	MEF2C
regulation of megakaryocyte differentiation (GO:0045652)	1/54	0.0423515	0.0693024	25.0704	79.2665	MEF2C
regulation of potassium ion transmembrane transport (GO:1901379)	1/54	0.0423515	0.0693024	25.0704	79.2665	DPP10
regulation of blood vessel endothelial cell migration (GO:0043535)	1/55	0.0431197	0.0700694	24.6049	77.3524	MEF2C
regulation of bone mineralization (GO:0030500)	1/57	0.0446543	0.0720628	23.7238	73.7527	MEF2C
regulation of tumor necrosis factor-mediated signaling pathway (GO:0010803)	1/58	0.0454208	0.0723024	23.3064	72.0585	TAX1BP1
muscle organ development (GO:0007517)	1/58	0.0454208	0.0723024	23.3064	72.0585	MEF2C
regulation of secretion by cell (GO:1903530)	1/59	0.0461867	0.0730248	22.9034	70.4296	MEF2C
protein lipidation (GO:0006497)	1/61	0.0477167	0.0749376	22.1378	67.3536	ZDHHC21
nervous system development (GO:0007399)	2/447	0.0486431	0.0758105	6.27255	18.9635	MEF2C;DPYSL5
neuropeptide signaling pathway (GO:0007218)	1/63	0.0492444	0.0758105	21.4215	64.4993	SSTR2
monocarboxylic acid biosynthetic process (GO:0072330)	1/63	0.0492444	0.0758105	21.4215	64.4993	OSBPL9
steroid biosynthetic process (GO:0006694)	1/65	0.0507699	0.0771438	20.75	61.8444	OSBPL9
G protein-coupled receptor signaling pathway, coupled to cyclic nucleotide second messenger (GO:0007187)	1/65	0.0507699	0.0771438	20.75	61.8444	SSTR2
regulation of myeloid cell differentiation (GO:0045637)	1/68	0.0530537	0.080094	19.8179	58.1943	MEF2C
cellular response to calcium ion (GO:0071277)	1/69	0.0538139	0.0807208	19.5255	57.0579	MEF2C
establishment of protein localization to membrane (GO:0090150)	1/70	0.0545734	0.0813387	19.2415	55.9584	ZDHHC21
negative regulation of neuron apoptotic process (GO:0043524)	1/71	0.0553324	0.081948	18.9657	54.8943	MEF2C
cell morphogenesis involved in differentiation (GO:0000904)	1/72	0.0560908	0.0821148	18.6977	53.8639	MEF2C
negative regulation of apoptotic process (GO:0043066)	2/485	0.0562792	0.0821148	5.76782	16.5965	MEF2C;TAX1BP1
neurotransmitter transport (GO:0006836)	1/73	0.0568487	0.0821148	18.437	52.8657	SLC17A6
positive regulation of synaptic transmission (GO:0050806)	1/73	0.0568487	0.0821148	18.437	52.8657	CACNG5
regulation of cytokine-mediated signaling pathway (GO:0001959)	1/74	0.057606	0.0826982	18.1836	51.8982	TAX1BP1
positive regulation of lymphocyte proliferation (GO:0050671)	1/75	0.0583627	0.0828372	17.9369	50.9602	MEF2C
cellular response to hormone stimulus (GO:0032870)	1/76	0.0591188	0.0828372	17.6969	50.0504	MEF2C
actomyosin structure organization (GO:0031032)	1/76	0.0591188	0.0828372	17.6969	50.0504	CSRP2
cell morphogenesis involved in neuron differentiation (GO:0048667)	1/76	0.0591188	0.0828372	17.6969	50.0504	MEF2C
regulation of neuron differentiation (GO:0045664)	1/79	0.0613839	0.084993	17.0137	47.4785	MEF2C
negative regulation of NF-kappaB transcription factor activity (GO:0032088)	1/79	0.0613839	0.084993	17.0137	47.4785	TAX1BP1
regulation of protein localization to plasma membrane (GO:1903076)	1/80	0.0621377	0.0855308	16.7975	46.6701	DPP10
regulation of Notch signaling pathway (GO:0008593)	1/83	0.0643959	0.0876084	16.1805	44.3783	DLK1
regulation of osteoblast differentiation (GO:0045667)	1/83	0.0643959	0.0876084	16.1805	44.3783	MEF2C
B cell activation (GO:0042113)	1/85	0.0658986	0.0891345	15.7937	42.953	MEF2C
regulation of neuron death (GO:1901214)	1/86	0.066649	0.0896315	15.6071	42.2688	MEF2C
protein targeting to membrane (GO:0006612)	1/87	0.0673989	0.090122	15.4248	41.6026	ZDHHC21
collagen fibril organization (GO:0030199)	1/89	0.0688971	0.0910842	15.0727	40.3217	COL6A1
regulation of type I interferon production (GO:0032479)	1/89	0.0688971	0.0910842	15.0727	40.3217	TAX1BP1
positive regulation of defense response (GO:0031349)	1/98	0.0756107	0.0982939	13.668	35.293	MEF2C
regulation of neuron apoptotic process (GO:0043523)	1/98	0.0756107	0.0982939	13.668	35.293	MEF2C
negative regulation of neuron death (GO:1901215)	1/98	0.0756107	0.0982939	13.668	35.293	MEF2C
positive regulation of protein localization to membrane (GO:1905477)	1/101	0.0778385	0.100631	13.256	33.8442	DPP10
cellular response to organonitrogen compound (GO:0071417)	1/103	0.0793208	0.101984	12.9948	32.9321	MEF2C
response to calcium ion (GO:0051592)	1/107	0.0822789	0.105209	12.5019	31.2252	MEF2C
cellular response to transforming growth factor beta stimulus (GO:0071560)	1/114	0.0874341	0.111193	11.7233	28.5682	MEF2C
cellular response to molecule of bacterial origin (GO:0071219)	1/115	0.0881684	0.111521	11.6199	28.219	MEF2C
ion transport (GO:0006811)	1/116	0.088902	0.111844	11.5183	27.8767	SLC17A6
cellular response to lipopolysaccharide (GO:0071222)	1/120	0.0918312	0.114912	11.1289	26.5735	MEF2C
regulation of anatomical structure morphogenesis (GO:0022603)	1/123	0.0940223	0.117028	10.8536	25.6602	MEF2C
protein targeting (GO:0006605)	1/125	0.0954803	0.118214	10.6774	25.0795	ZDHHC21
circulatory system development (GO:0072359)	1/126	0.0962085	0.118488	10.5915	24.7971	MEF2C
cellular response to metal ion (GO:0071248)	1/131	0.0998411	0.122318	10.1815	23.4601	MEF2C
protein localization to plasma membrane (GO:0072659)	1/136	0.10346	0.125439	9.80198	22.2365	DPP10
cellular calcium ion homeostasis (GO:0006874)	1/136	0.10346	0.125439	9.80198	22.2365	CALB2
protein localization to cell periphery (GO:1990778)	1/140	0.106345	0.128272	9.51799	21.3304	DPP10
neuron development (GO:0048666)	1/143	0.108504	0.12954	9.31549	20.6895	MEF2C
negative regulation of DNA-binding transcription factor activity (GO:0043433)	1/143	0.108504	0.12954	9.31549	20.6895	TAX1BP1
regulation of cytosolic calcium ion concentration (GO:0051480)	1/148	0.11209	0.133142	8.99637	19.6882	CALB2
regulation of apoptotic process (GO:0042981)	2/742	0.117132	0.138429	3.71506	7.96677	MEF2C;TAX1BP1
cellular response to growth factor stimulus (GO:0071363)	1/158	0.119222	0.14019	8.41911	17.9055	MEF2C
response to lipopolysaccharide (GO:0032496)	1/159	0.119932	0.14032	8.3654	17.7416	MEF2C
heart development (GO:0007507)	1/164	0.123475	0.143747	8.10675	16.957	MEF2C
neuron differentiation (GO:0030182)	1/174	0.130521	0.151198	7.6343	15.5451	MEF2C
negative regulation of cytokine production (GO:0001818)	1/182	0.13612	0.156907	7.29392	14.5457	TAX1BP1
antigen receptor-mediated signaling pathway (GO:0050851)	1/185	0.138211	0.158536	7.17391	14.197	MEF2C
negative regulation of macromolecule metabolic process (GO:0010605)	1/194	0.144454	0.164874	6.83627	13.2268	MEF2C
protein localization to membrane (GO:0072657)	1/195	0.145146	0.164874	6.80069	13.1254	DPP10
generation of neurons (GO:0048699)	1/202	0.149969	0.16953	6.56153	12.4494	MEF2C
negative regulation of multicellular organismal process (GO:0051241)	1/214	0.158178	0.177951	6.18811	11.4111	MEF2C
extracellular structure organization (GO:0043062)	1/216	0.159539	0.17853	6.12992	11.2513	COL6A1
external encapsulating structure organization (GO:0045229)	1/217	0.160219	0.17853	6.10123	11.1727	COL6A1
positive regulation of cell differentiation (GO:0045597)	1/258	0.187647	0.208102	5.11725	8.56214	MEF2C
negative regulation of signal transduction (GO:0009968)	1/267	0.193555	0.213641	4.94185	8.11549	DLK1
extracellular matrix organization (GO:0030198)	1/300	0.214872	0.236057	4.38907	6.74913	COL6A1
MAPK cascade (GO:0000165)	1/303	0.216784	0.237044	4.34481	6.64258	MEF2C
chemical synaptic transmission (GO:0007268)	1/306	0.218691	0.238017	4.30142	6.53857	SLC17A6
negative regulation of gene expression (GO:0010629)	1/322	0.228789	0.247855	4.0837	6.02326	MEF2C
supramolecular fiber organization (GO:0097435)	1/351	0.246781	0.266115	3.73981	5.23294	COL6A1
negative regulation of cell population proliferation (GO:0008285)	1/379	0.263779	0.283129	3.45785	4.60808	SSTR2
negative regulation of programmed cell death (GO:0043069)	1/381	0.264979	0.283129	3.4393	4.56774	TAX1BP1
positive regulation of macromolecule metabolic process (GO:0010604)	1/384	0.266776	0.283753	3.41184	4.50821	MEF2C
regulation of nucleic acid-templated transcription (GO:1903506)	1/430	0.293819	0.311102	3.03885	3.72196	MEF2C
regulation of cellular macromolecule biosynthetic process (GO:2000112)	1/468	0.31545	0.332501	2.78615	3.21454	MEF2C
positive regulation of cell population proliferation (GO:0008284)	1/474	0.318808	0.334534	2.74996	3.14367	MEF2C
positive regulation of gene expression (GO:0010628)	1/482	0.323261	0.337693	2.70312	3.05262	MEF2C
positive regulation of nucleic acid-templated transcription (GO:1903508)	1/511	0.339177	0.352744	2.54562	2.75241	MEF2C
negative regulation of cellular process (GO:0048523)	1/566	0.368404	0.381444	2.29133	2.28807	SSTR2
negative regulation of transcription by RNA polymerase II (GO:0000122)	1/684	0.427068	0.440237	1.88394	1.60288	MEF2C
regulation of cell population proliferation (GO:0042127)	1/764	0.463891	0.476098	1.67942	1.28998	SSTR2
positive regulation of transcription by RNA polymerase II (GO:0045944)	1/908	0.524643	0.536099	1.40221	0.904473	MEF2C
negative regulation of transcription, DNA-templated (GO:0045892)	1/948	0.540336	0.549733	1.34016	0.824955	MEF2C
regulation of gene expression (GO:0010468)	1/1079	0.588398	0.596039	1.1692	0.620089	MEF2C
positive regulation of transcription, DNA-templated (GO:0045893)	1/1183	0.623155	0.628527	1.06046	0.501557	MEF2C
regulation of transcription by RNA polymerase II (GO:0006357)	1/2206	0.84598	0.849611	0.537536	0.0899081	MEF2C
regulation of transcription, DNA-templated (GO:0006355)	1/2244	0.851161	0.851161	0.5273	0.0849763	MEF2C

## Sheet: WikiPathways_2019_Mouse
Term	Overlap	P-value	Adjusted P-value	Odds Ratio	Combined Score	Genes
Adipogenesis genes WP447	2/134	0.0050277	0.050277	21.4848	113.715	MEF2C;DLK1
Heart Development WP2067	1/44	0.0346377	0.107327	30.9163	103.966	MEF2C
Mecp2 and Associated Rett Syndrome WP2910	1/47	0.0369579	0.107327	28.8957	95.2971	MEF2C
Endochondral Ossification WP1270	1/62	0.0484808	0.107327	21.7738	65.9002	MEF2C
Peptide GPCRs WP234	1/71	0.0553324	0.107327	18.9657	54.8943	SSTR2
Delta-Notch Signaling Pathway WP265	1/83	0.0643959	0.107327	16.1805	44.3783	MEF2C
MAPK signaling pathway WP493	1/159	0.119932	0.171331	8.3654	17.7416	MEF2C
GPCRs, Class A Rhodopsin-like WP189	1/228	0.167662	0.209577	5.80235	10.3619	SSTR2
Non-odorant GPCRs WP1396	1/267	0.193555	0.209754	4.94185	8.11549	SSTR2
PluriNetWork WP1763	1/292	0.209754	0.209754	4.51157	7.04627	MEF2C

## Sheet: BioPlanet_2019
Term	Overlap	P-value	Adjusted P-value	Odds Ratio	Combined Score	Genes
Developmental biology	3/420	0.00420102	0.0894601	10.8284	59.2579	MEF2C;DPYSL5;COL6A1
Adipogenesis	2/133	0.00495497	0.0894601	21.6499	114.904	MEF2C;DLK1
Endothelial NOS activation	1/7	0.00558734	0.0894601	221.978	1151.45	ZDHHC21
Signal-dependent regulation of myogenesis by corepressor MITR	1/10	0.00797296	0.0894601	147.963	714.913	MEF2C
SRF and microRNAs in smooth muscle differentiation and proliferation	1/12	0.00956039	0.0894601	121.048	562.891	MEF2C
Organic anion transporters	1/13	0.0103532	0.0894601	110.956	507.118	SLC17A6
CRMPs in Sema3A signaling	1/16	0.0127281	0.0894601	88.7511	387.305	DPYSL5
Nitric oxide metabolism	1/17	0.0135186	0.0894601	83.2	358.067	ZDHHC21
Cell differentiation pathway	1/20	0.0158863	0.0894601	70.0526	290.179	MEF2C
CARM1 and regulation of the estrogen receptor	1/26	0.0206059	0.0894601	53.224	206.625	MEF2C
PGC-1a regulation	1/26	0.0206059	0.0894601	53.224	206.625	MEF2C
ERK5 role in neuronal survival pathway	1/27	0.0213905	0.0894601	51.1744	196.756	MEF2C
Proteins and DNA sequences in cardicac structures	1/27	0.0213905	0.0894601	51.1744	196.756	MEF2C
Skeletal myogenesis control by HDAC and calcium/calmodulin-dependent kinase (CaMK)	1/29	0.0229578	0.0894601	47.5143	179.324	MEF2C
CDO in myogenesis	1/29	0.0229578	0.0894601	47.5143	179.324	MEF2C
Nuclear events mediated by MAP kinases	1/30	0.0237405	0.0894601	45.8736	171.593	MEF2C
MicroRNAs in muscle cell differentiation	1/30	0.0237405	0.0894601	45.8736	171.593	MEF2C
Activated NOTCH1 signaling in the nucleus	1/31	0.0245227	0.0894601	44.3422	164.428	DLK1
MAPK signaling pathway	2/314	0.0255022	0.0894601	9.00733	33.0478	MEF2C;CACNG5
Negative regulators of RIG-I/MDA5 signaling	1/33	0.0260853	0.0894601	41.5667	151.568	TAX1BP1
Innate immune system	2/319	0.0262612	0.0894601	8.863	32.2583	MEF2C;TAX1BP1
MAPK/TRK pathway	1/34	0.0268657	0.0894601	40.3051	145.78	MEF2C
Axon guidance	2/325	0.0271843	0.0894601	8.69571	31.349	DPYSL5;COL6A1
ALK in cardiac myocytes	1/37	0.0292034	0.0894601	36.9407	130.529	MEF2C
p38 alpha/beta MAPK downstream pathway	1/38	0.0299815	0.0894601	35.9405	126.05	MEF2C
Signaling events mediated by HDAC class II	1/38	0.0299815	0.0894601	35.9405	126.05	MEF2C
Angiotensin II-mediated activation of JNK pathway via Pyk2-dependent signaling	1/39	0.030759	0.0894601	34.993	121.831	MEF2C
NCAM1 interactions	1/44	0.0346377	0.0894601	30.9163	103.966	COL6A1
Heart development	1/44	0.0346377	0.0894601	30.9163	103.966	MEF2C
HNF3B pathway	1/45	0.0354117	0.0894601	30.2121	100.93	DLK1
Syndecan 1 pathway	1/46	0.0361851	0.0894601	29.5393	98.044	COL6A1
Energy metabolism	1/48	0.0377302	0.0894601	28.2794	92.6801	MEF2C
G alpha 12 pathway	1/49	0.0385018	0.0894601	27.6889	90.1841	MEF2C
Amino acid and oligopeptide SLC transporters	1/49	0.0385018	0.0894601	27.6889	90.1841	SLC17A6
JNK/MAPK pathway	1/53	0.0415827	0.0934078	25.5538	81.263	MEF2C
Signal transduction	3/1020	0.0450536	0.0934078	4.30383	13.3415	MEF2C;COL6A1;DLK1
ATF2 transcription factor network	1/59	0.0461867	0.0934078	22.9034	70.4296	CSRP2
Circadian rhythm	1/62	0.0484808	0.0934078	21.7738	65.9002	MEF2C
Collagen biosynthesis and modifying enzymes	1/64	0.0500074	0.0934078	21.0804	63.1482	COL6A1
Retinoblastoma protein regulation	1/66	0.0515317	0.0934078	20.4297	60.5856	MEF2C
Endochondral ossification	1/66	0.0515317	0.0934078	20.4297	60.5856	MEF2C
Beta-1 integrin cell surface interactions	1/66	0.0515317	0.0934078	20.4297	60.5856	COL6A1
Semaphorin interactions	1/66	0.0515317	0.0934078	20.4297	60.5856	DPYSL5
NFAT involvement in hypertrophy of the heart	1/69	0.0538139	0.0934078	19.5255	57.0579	MEF2C
NCAM signaling for neurite out-growth	1/70	0.0545734	0.0934078	19.2415	55.9584	COL6A1
Signaling by NOTCH1	1/73	0.0568487	0.0934078	18.437	52.8657	DLK1
Gastric acid secretion	1/74	0.057606	0.0934078	18.1836	51.8982	SSTR2
Integrins in angiogenesis	1/74	0.057606	0.0934078	18.1836	51.8982	COL6A1
Arrhythmogenic right ventricular cardiomyopathy (ARVC)	1/75	0.0583627	0.0934078	17.9369	50.9602	CACNG5
RIG-I/MDA5-mediated induction of interferon-alpha/beta pathways	1/76	0.0591188	0.0934078	17.6969	50.0504	TAX1BP1
Cardiac muscle contraction	1/80	0.0621377	0.0962526	16.7975	46.6701	CACNG5
SMAD2/3 nuclear pathway	1/82	0.0636438	0.0966896	16.3811	45.1209	MEF2C
ECM-receptor interaction	1/84	0.0651475	0.0971067	15.9847	43.6559	COL6A1
Non-class A, B, C GPCRs	1/86	0.066649	0.0975051	15.6071	42.2688	SSTR2
Extracellular matrix organization	1/93	0.0718865	0.103255	14.4145	37.9486	COL6A1
Transport of inorganic cations/anions and amino acids/oligopeptides	1/95	0.0733779	0.103515	14.1064	36.8477	SLC17A6
TSH regulation of gene expression	1/97	0.074867	0.103763	13.8111	35.799	MEF2C
Dilated cardiomyopathy	1/100	0.0770964	0.105011	13.3906	34.316	CACNG5
ERBB1 downstream pathway	1/106	0.0815402	0.109181	12.6216	31.638	MEF2C
Signaling by NOTCH	1/119	0.0910998	0.118873	11.2237	26.8898	DLK1
Notch signaling pathway	1/121	0.0925622	0.118873	11.0356	26.2632	DLK1
Signaling by PDGF	1/122	0.0932925	0.118873	10.9438	25.9589	COL6A1
NGF signaling via TRKA from the plasma membrane	1/136	0.10346	0.129736	9.80198	22.2365	MEF2C
Toll receptor cascades	1/159	0.119932	0.148041	8.3654	17.7416	MEF2C
TGF-beta signaling pathway	1/185	0.138211	0.167979	7.17391	14.197	MEF2C
Peptide G-protein coupled receptors	1/192	0.143071	0.171251	6.90855	13.4331	SSTR2
G alpha (i) signaling events	1/199	0.147905	0.174395	6.66195	12.7322	SSTR2
Antigen-activated B-cell receptor generation of second messengers	1/211	0.156133	0.18139	6.27746	11.6575	MEF2C
Signaling by NGF	1/221	0.162933	0.186546	5.98909	10.8667	MEF2C
Focal adhesion	1/233	0.171024	0.193013	5.67586	10.0233	COL6A1
SLC-mediated transmembrane transport	1/251	0.183025	0.202271	5.2624	8.93626	SLC17A6
Class A GPCRs (rhodopsin-like)	1/253	0.184348	0.202271	5.22011	8.82683	SSTR2
Immune system	2/998	0.188618	0.204121	2.72347	4.54283	MEF2C;TAX1BP1
Neuroactive ligand-receptor interaction	1/272	0.196819	0.210118	4.84945	7.88263	SSTR2
Oncostatin M	1/311	0.22186	0.233693	4.23097	6.3706	CALB2
GPCR ligand binding	1/410	0.282178	0.293317	3.19071	4.03694	SSTR2
Transmembrane transport of small molecules	1/432	0.294973	0.302634	3.02444	3.69245	SLC17A6
TGF-beta regulation of extracellular matrix	1/565	0.367883	0.3726	2.29551	2.29549	CSRP2
Signaling by GPCR	1/977	0.551409	0.551409	1.29836	0.772887	SSTR2

## Sheet: GO_Molecular_Function_2021
Term	Overlap	P-value	Adjusted P-value	Odds Ratio	Combined Score	Genes
dihydropyrimidinase activity (GO:0004157)	1/6	0.00479094	0.0665066	266.387	1422.78	DPYSL5
minor groove of adenine-thymine-rich DNA binding (GO:0003680)	1/7	0.00558734	0.0665066	221.978	1151.45	MEF2C
hydrolase activity, acting on carbon-nitrogen (but not peptide) bonds, in cyclic amides (GO:0016812)	1/10	0.00797296	0.0665066	147.963	714.913	DPYSL5
dipeptidyl-peptidase activity (GO:0008239)	1/11	0.00876697	0.0665066	133.16	630.747	DPP10
platelet-derived growth factor binding (GO:0048407)	1/11	0.00876697	0.0665066	133.16	630.747	COL6A1
L-glutamate transmembrane transporter activity (GO:0005313)	1/14	0.0111454	0.0665066	102.415	460.534	SLC17A6
acidic amino acid transmembrane transporter activity (GO:0015172)	1/15	0.0119371	0.0665066	95.0952	421.092	SLC17A6
neuropeptide binding (GO:0042923)	1/21	0.0166744	0.0722558	66.5467	272.434	SSTR2
actinin binding (GO:0042805)	1/21	0.0166744	0.0722558	66.5467	272.434	CSRP2
protein-cysteine S-palmitoyltransferase activity (GO:0019706)	1/25	0.0198208	0.0771567	55.4444	217.399	ZDHHC21
palmitoyltransferase activity (GO:0016409)	1/29	0.0229578	0.0771567	47.5143	179.324	ZDHHC21
neuropeptide receptor activity (GO:0008188)	1/30	0.0237405	0.0771567	45.8736	171.593	SSTR2
DNA secondary structure binding (GO:0000217)	1/33	0.0260853	0.0782559	41.5667	151.568	MEF2C
voltage-gated calcium channel activity (GO:0005245)	1/37	0.0292034	0.0813524	36.9407	130.529	CACNG5
potassium channel regulator activity (GO:0015459)	1/50	0.0392729	0.0953956	27.1224	87.8013	DPP10
exopeptidase activity (GO:0008238)	1/53	0.0415827	0.0953956	25.5538	81.263	DPP10
L-amino acid transmembrane transporter activity (GO:0015179)	1/53	0.0415827	0.0953956	25.5538	81.263	SLC17A6
sterol binding (GO:0032934)	1/60	0.046952	0.101081	22.5141	68.8624	OSBPL9
PDZ domain binding (GO:0030165)	1/63	0.0492444	0.101081	21.4215	64.4993	SSTR2
acyltransferase activity, transferring groups other than amino-acyl groups (GO:0016747)	1/76	0.0591188	0.115282	17.6969	50.0504	ZDHHC21
calcium channel activity (GO:0005262)	1/84	0.0651475	0.120988	15.9847	43.6559	CACNG5
histone deacetylase binding (GO:0042826)	1/93	0.0718865	0.126948	14.4145	37.9486	MEF2C
voltage-gated cation channel activity (GO:0022843)	1/97	0.074867	0.126948	13.8111	35.799	CACNG5
organic anion transmembrane transporter activity (GO:0008514)	1/144	0.109222	0.177486	9.24988	20.4827	SLC17A6
protein heterodimerization activity (GO:0046982)	1/188	0.140297	0.218863	7.05775	13.8614	MEF2C
DNA-binding transcription factor binding (GO:0140297)	1/208	0.154083	0.226511	6.3694	11.9125	MEF2C
transcription regulatory region nucleic acid binding (GO:0001067)	1/212	0.156815	0.226511	6.24739	11.5745	MEF2C
G protein-coupled receptor activity (GO:0004930)	1/283	0.203957	0.284084	4.65768	7.40499	SSTR2
DNA-binding transcription activator activity, RNA polymerase II-specific (GO:0001228)	1/333	0.235661	0.316923	3.94618	5.70366	MEF2C
calcium ion binding (GO:0005509)	1/348	0.244939	0.31842	3.77272	5.30726	CALB2
kinase binding (GO:0019900)	1/461	0.311512	0.391903	2.82957	3.30017	TAX1BP1
metal ion binding (GO:0046872)	1/517	0.342426	0.417332	2.51525	2.69559	CALB2
transcription cis-regulatory region binding (GO:0000976)	1/549	0.359502	0.424866	2.36448	2.41894	MEF2C
double-stranded DNA binding (GO:0003690)	1/651	0.411198	0.471668	1.98297	1.76223	MEF2C
sequence-specific DNA binding (GO:0043565)	1/707	0.43789	0.476902	1.8204	1.50326	MEF2C
sequence-specific double-stranded DNA binding (GO:1990837)	1/712	0.440217	0.476902	1.80713	1.48272	MEF2C
RNA polymerase II cis-regulatory region sequence-specific DNA binding (GO:0000978)	1/1149	0.612107	0.628215	1.09384	0.536912	MEF2C
cis-regulatory region sequence-specific DNA binding (GO:0000987)	1/1149	0.612107	0.628215	1.09384	0.536912	MEF2C
RNA polymerase II transcription regulatory region sequence-specific DNA binding (GO:0000977)	1/1359	0.675781	0.675781	0.914384	0.358334	MEF2C
