# Supplementary material for: Identification of activity-induced Egr3-dependent genes reveals genes associated with DNA damage response and schizophrenia
Source: Transl Psychiatry. 2022 Aug 8;12:320. doi: 10.1038/s41398-022-02069-8 (PMC9360026; doi:10.1038/s41398-022-02069-8)
Supplement: Supplementary file 11 — Supplemental Table 7 [file 41398_2022_2069_MOESM11_ESM.xlsx]

## Sheet: Cluster 3 Gene List
Cluster 3 DEGs
4932416C15RIK
A830030H10RIK
AXUD1
BAG3
BDNF
C330006P03RIK
CDKN1A
CENPA
DUSP4
DYRK3
EG244911
EGR3
EMD
FOSB
FOSL2
GADD45B
GCH1
GRASP
INHBA
LINGO1
MAPK4
NPTX2
PCDH8
PHF21B
PLK2
PROX1
RTN4RL1
SERTAD1
SOX11
TANC1
TMEM198

## Sheet: KEGG_2019_Mouse
Term	Overlap	P-value	Adjusted P-value	Odds Ratio	Combined Score	Genes
FoxO signaling pathway	3/132	0.00110341	0.0330944	16.4784	112.207	CDKN1A;GADD45B;PLK2
Thyroid cancer	2/37	0.00149702	0.0330944	39.2788	255.48	CDKN1A;GADD45B
Cocaine addiction	2/48	0.00250876	0.0330944	29.8696	178.858	BDNF;FOSB
Endometrial cancer	2/58	0.00364118	0.0330944	24.5234	137.71	CDKN1A;GADD45B
Basal cell carcinoma	2/63	0.00428136	0.0330944	22.5076	122.745	CDKN1A;GADD45B
Non-small cell lung cancer	2/66	0.00468871	0.0330944	21.4494	115.024	CDKN1A;GADD45B
p53 signaling pathway	2/71	0.00540585	0.0330944	19.8901	103.832	CDKN1A;GADD45B
Melanoma	2/72	0.00555496	0.0330944	19.6049	101.81	CDKN1A;GADD45B
Pancreatic cancer	2/75	0.00601354	0.0330944	18.7964	96.12	CDKN1A;GADD45B
Glioma	2/75	0.00601354	0.0330944	18.7964	96.12	CDKN1A;GADD45B
Chronic myeloid leukemia	2/76	0.00617014	0.0330944	18.5415	94.3396	CDKN1A;GADD45B
Colorectal cancer	2/88	0.00819249	0.0376097	15.9447	76.6067	CDKN1A;GADD45B
IL-17 signaling pathway	2/91	0.00873871	0.0376097	15.4049	73.019	FOSB;MAPK4
Small cell lung cancer	2/92	0.00892433	0.0376097	15.233	71.8839	CDKN1A;GADD45B
MAPK signaling pathway	3/294	0.0104265	0.041011	7.24521	33.0628	DUSP4;GADD45B;BDNF
Cell cycle	2/123	0.0155277	0.0572585	11.3126	47.1185	CDKN1A;GADD45B
Osteoclast differentiation	2/128	0.0167409	0.0581007	10.861	44.4203	FOSB;FOSL2
Breast cancer	2/147	0.0217044	0.0699856	9.42878	36.1145	CDKN1A;GADD45B
Gastric cancer	2/150	0.0225377	0.0699856	9.23625	35.0291	CDKN1A;GADD45B
Hepatitis B	2/163	0.0262995	0.0775836	8.4849	30.8698	CDKN1A;EGR3
Hepatocellular carcinoma	2/171	0.0287328	0.0807255	8.07998	28.6816	CDKN1A;GADD45B
Transcriptional misregulation in cancer	2/183	0.0325455	0.085164	7.53972	25.8244	CDKN1A;GADD45B
Cellular senescence	2/185	0.0331995	0.085164	7.45657	25.3913	CDKN1A;GADD45B
Alcoholism	2/199	0.0379208	0.0932219	6.92176	22.6498	BDNF;FOSB
Folate biosynthesis	1/26	0.0395528	0.0933447	26.592	85.8953	GCH1
Viral carcinogenesis	2/229	0.0488385	0.106721	5.99787	18.109	CDKN1A;EGR3
Epstein-Barr virus infection	2/229	0.0488385	0.106721	5.99787	18.109	CDKN1A;GADD45B
Bladder cancer	1/41	0.0616786	0.129966	16.6075	46.2655	CDKN1A
Amphetamine addiction	1/68	0.100268	0.195166	9.90149	22.7725	FOSB
Renal cell carcinoma	1/68	0.100268	0.195166	9.90149	22.7725	CDKN1A
PI3K-Akt signaling pathway	2/357	0.105377	0.195166	3.81039	8.57421	CDKN1A;BDNF
Arrhythmogenic right ventricular cardiomyopathy (ARVC)	1/72	0.105853	0.195166	9.34178	20.9789	EMD
ErbB signaling pathway	1/84	0.122407	0.216211	7.98635	16.7746	CDKN1A
Hypertrophic cardiomyopathy (HCM)	1/86	0.125137	0.216211	7.79765	16.2062	EMD
Dilated cardiomyopathy (DCM)	1/90	0.130572	0.216211	7.44569	15.1582	EMD
TGF-beta signaling pathway	1/91	0.131926	0.216211	7.36259	14.9131	INHBA
Prostate cancer	1/97	0.140005	0.223251	6.90035	13.5666	CDKN1A
NF-kappa B signaling pathway	1/102	0.146682	0.225923	6.5571	12.5863	GADD45B
HIF-1 signaling pathway	1/104	0.149339	0.225923	6.42913	12.2252	CDKN1A
Parathyroid hormone synthesis, secretion and action	1/107	0.153309	0.226131	6.24623	11.7135	CDKN1A
C-type lectin receptor signaling pathway	1/112	0.159887	0.230081	5.96336	10.9326	EGR3
Neurotrophin signaling pathway	1/121	0.171601	0.241059	5.51361	9.71819	BDNF
Signaling pathways regulating pluripotency of stem cells	1/137	0.192038	0.263312	4.86103	8.02099	INHBA
Apoptosis	1/141	0.197071	0.263312	4.72119	7.66812	GADD45B
Pathways in cancer	2/535	0.200831	0.263312	2.51485	4.03706	CDKN1A;GADD45B
Oxytocin signaling pathway	1/154	0.213218	0.27111	4.31721	6.672	CDKN1A
Cushing syndrome	1/159	0.219344	0.27111	4.17954	6.34083	CDKN1A
Hepatitis C	1/160	0.220564	0.27111	4.15304	6.2776	CDKN1A
JAK-STAT signaling pathway	1/164	0.225424	0.271429	4.05031	6.03403	CDKN1A
Huntington disease	1/192	0.258635	0.30519	3.45166	4.6678	BDNF
Proteoglycans in cancer	1/203	0.271302	0.313859	3.26188	4.2552	CDKN1A
cAMP signaling pathway	1/211	0.280382	0.318126	3.13635	3.98819	BDNF
Kaposi sarcoma-associated herpesvirus infection	1/216	0.286002	0.318379	3.06264	3.83368	CDKN1A
Ras signaling pathway	1/233	0.304792	0.333013	2.83578	3.36926	BDNF
Human T-cell leukemia virus 1 infection	1/245	0.317766	0.340877	2.69467	3.08928	CDKN1A
Human cytomegalovirus infection	1/255	0.328399	0.345992	2.58727	2.88099	CDKN1A
MicroRNAs in cancer	1/281	0.3553	0.367766	2.34393	2.42548	CDKN1A
Cytokine-cytokine receptor interaction	1/292	0.366364	0.372681	2.25407	2.26337	INHBA
Human papillomavirus infection	1/360	0.430792	0.430792	1.8208	1.53335	CDKN1A

## Sheet: GO_Biological_Process_2021
Term	Overlap	P-value	Adjusted P-value	Odds Ratio	Combined Score	Genes
cell cycle G1/S phase transition (GO:0044843)	3/63	0.000125717	0.0257179	35.5518	319.307	CDKN1A;PLK2;INHBA
positive regulation of protein export from nucleus (GO:0046827)	2/15	0.00024108	0.0257179	105.867	881.916	BAG3;EMD
negative regulation of cell population proliferation (GO:0008285)	5/379	0.000269474	0.0257179	10.0756	82.8116	CDKN1A;SOX11;INHBA;PROX1;EMD
regulation of cyclin-dependent protein serine/threonine kinase activity (GO:0000079)	3/82	0.000274836	0.0257179	26.9756	221.182	CDKN1A;SERTAD1;PROX1
neural tube development (GO:0021915)	2/16	0.000275254	0.0257179	98.3005	805.849	SOX11;PROX1
G1/S transition of mitotic cell cycle (GO:0000082)	3/85	0.000305559	0.0257179	25.9848	210.304	CDKN1A;PLK2;INHBA
negative regulation of phosphate metabolic process (GO:0045936)	2/22	0.000526805	0.0363866	68.7897	519.271	CDKN1A;INHBA
regulation of protein export from nucleus (GO:0046825)	2/23	0.000576421	0.0363866	65.5107	488.623	BAG3;EMD
ventricular septum morphogenesis (GO:0060412)	2/28	0.000857069	0.0454338	52.8992	373.574	SOX11;PROX1
positive regulation of epithelial cell proliferation (GO:0050679)	3/123	0.00089968	0.0454338	17.7223	124.295	EGR3;SOX11;PROX1
regulation of cell cycle (GO:0051726)	4/296	0.00107943	0.0495558	9.98326	68.1988	CDKN1A;GADD45B;INHBA;PROX1
lung development (GO:0030324)	2/35	0.00134001	0.0550632	41.6635	275.607	SOX11;PROX1
endoderm formation (GO:0001706)	2/36	0.00141747	0.0550632	40.4361	265.216	DUSP4;INHBA
ventricular septum development (GO:0003281)	2/38	0.00157867	0.0569448	38.1858	246.343	SOX11;PROX1
positive regulation of neuron differentiation (GO:0045666)	2/43	0.00201804	0.0582357	33.5206	208.016	SOX11;PROX1
cardiac ventricle morphogenesis (GO:0003208)	2/44	0.0021121	0.0582357	32.7209	201.563	SOX11;PROX1
positive regulation of nervous system development (GO:0051962)	2/45	0.00220821	0.0582357	31.9583	195.443	BDNF;SOX11
erythrocyte differentiation (GO:0030218)	2/46	0.00230636	0.0582357	31.2304	189.634	DYRK3;INHBA
regulation of fibroblast proliferation (GO:0048145)	2/46	0.00230636	0.0582357	31.2304	189.634	CDKN1A;EMD
positive regulation of nucleocytoplasmic transport (GO:0046824)	2/46	0.00230636	0.0582357	31.2304	189.634	BAG3;EMD
myeloid cell differentiation (GO:0030099)	2/52	0.00293779	0.0706469	27.4745	160.179	DYRK3;INHBA
regulation of cyclin-dependent protein kinase activity (GO:1904029)	2/54	0.00316432	0.0724952	26.4151	152.041	CDKN1A;SERTAD1
DNA damage response, signal transduction by p53 class mediator resulting in cell cycle arrest (GO:0006977)	2/56	0.0033988	0.0724952	25.4342	144.577	CDKN1A;PLK2
negative regulation of neuron projection development (GO:0010977)	2/58	0.00364118	0.0724952	24.5234	137.71	LINGO1;RTN4RL1
muscle organ development (GO:0007517)	2/58	0.00364118	0.0724952	24.5234	137.71	EGR3;EMD
mitotic cell cycle phase transition (GO:0044772)	3/209	0.00407553	0.0724952	10.279	56.5625	CDKN1A;PLK2;INHBA
mitotic G1 DNA damage checkpoint signaling (GO:0031571)	2/65	0.004551	0.0724952	21.7909	117.506	CDKN1A;PLK2
extrinsic apoptotic signaling pathway (GO:0097191)	2/72	0.00555496	0.0724952	19.6049	101.81	BAG3;INHBA
DNA damage response, signal transduction by p53 class mediator (GO:0030330)	2/74	0.00585881	0.0724952	19.0584	97.9567	CDKN1A;PLK2
positive regulation of cell population proliferation (GO:0008284)	4/474	0.00590389	0.0724952	6.14626	31.5435	CDKN1A;SERTAD1;SOX11;PROX1
regulation of cell population proliferation (GO:0042127)	5/764	0.00597637	0.0724952	4.86723	24.92	CDKN1A;SERTAD1;SOX11;INHBA;PROX1
positive regulation of endothelial cell proliferation (GO:0001938)	2/77	0.00632859	0.0724952	18.2933	92.6132	EGR3;PROX1
negative regulation of apoptotic process (GO:0043066)	4/485	0.00639695	0.0724952	6.00231	30.3233	EGR3;BAG3;BDNF;PLK2
regulation of neuron differentiation (GO:0045664)	2/79	0.00665104	0.0724952	17.8164	89.3132	BDNF;SOX11
negative regulation of B cell differentiation (GO:0045578)	1/5	0.00772669	0.0724952	166.375	809.094	INHBA
aggresome assembly (GO:0070842)	1/5	0.00772669	0.0724952	166.375	809.094	BAG3
atrial cardiac muscle tissue morphogenesis (GO:0055009)	1/5	0.00772669	0.0724952	166.375	809.094	PROX1
negative regulation of gonadotropin secretion (GO:0032277)	1/5	0.00772669	0.0724952	166.375	809.094	INHBA
hemoglobin metabolic process (GO:0020027)	1/5	0.00772669	0.0724952	166.375	809.094	INHBA
positive regulation of hippo signaling (GO:0035332)	1/5	0.00772669	0.0724952	166.375	809.094	SOX11
negative regulation of macrophage differentiation (GO:0045650)	1/5	0.00772669	0.0724952	166.375	809.094	INHBA
regulation of heart growth (GO:0060420)	1/5	0.00772669	0.0724952	166.375	809.094	PROX1
stress granule disassembly (GO:0035617)	1/5	0.00772669	0.0724952	166.375	809.094	DYRK3
lung morphogenesis (GO:0060425)	1/5	0.00772669	0.0724952	166.375	809.094	SOX11
cerebellar granule cell differentiation (GO:0021707)	1/5	0.00772669	0.0724952	166.375	809.094	PROX1
dopamine biosynthetic process (GO:0042416)	1/5	0.00772669	0.0724952	166.375	809.094	GCH1
negative regulation of phosphorylation (GO:0042326)	2/86	0.00783728	0.0724952	16.3259	79.1623	CDKN1A;INHBA
regulation of endothelial cell proliferation (GO:0001936)	2/92	0.00892433	0.0724952	15.233	71.8839	EGR3;PROX1
positive regulation of transmembrane receptor protein serine/threonine kinase signaling pathway (GO:0090100)	2/92	0.00892433	0.0724952	15.233	71.8839	SOX11;INHBA
regulation of response to reactive oxygen species (GO:1901031)	1/6	0.00926509	0.0724952	133.093	623.077	GCH1
regulation of sarcomere organization (GO:0060297)	1/6	0.00926509	0.0724952	133.093	623.077	PROX1
pteridine-containing compound biosynthetic process (GO:0042559)	1/6	0.00926509	0.0724952	133.093	623.077	GCH1
regulation of superoxide metabolic process (GO:0090322)	1/6	0.00926509	0.0724952	133.093	623.077	GCH1
negative regulation of glial cell proliferation (GO:0060253)	1/6	0.00926509	0.0724952	133.093	623.077	SOX11
hepatocyte differentiation (GO:0070365)	1/6	0.00926509	0.0724952	133.093	623.077	PROX1
cardiac ventricle formation (GO:0003211)	1/6	0.00926509	0.0724952	133.093	623.077	SOX11
inclusion body assembly (GO:0070841)	1/6	0.00926509	0.0724952	133.093	623.077	BAG3
skeletal muscle thin filament assembly (GO:0030240)	1/6	0.00926509	0.0724952	133.093	623.077	PROX1
positive regulation of non-membrane spanning protein tyrosine kinase activity (GO:1903997)	1/6	0.00926509	0.0724952	133.093	623.077	BDNF
neuroepithelial cell differentiation (GO:0060563)	1/6	0.00926509	0.0724952	133.093	623.077	SOX11
positive regulation of receptor binding (GO:1900122)	1/6	0.00926509	0.0724952	133.093	623.077	BDNF
venous blood vessel morphogenesis (GO:0048845)	1/6	0.00926509	0.0724952	133.093	623.077	PROX1
ventricular cardiac muscle cell development (GO:0055015)	1/6	0.00926509	0.0724952	133.093	623.077	PROX1
negative regulation of axon regeneration (GO:0048681)	1/7	0.0108012	0.0724952	110.906	502.191	RTN4RL1
negative regulation of lymphocyte differentiation (GO:0045620)	1/7	0.0108012	0.0724952	110.906	502.191	INHBA
ribonucleoprotein complex disassembly (GO:0032988)	1/7	0.0108012	0.0724952	110.906	502.191	DYRK3
long-term synaptic depression (GO:0060292)	1/7	0.0108012	0.0724952	110.906	502.191	PLK2
noradrenergic neuron differentiation (GO:0003357)	1/7	0.0108012	0.0724952	110.906	502.191	SOX11
nose development (GO:0043584)	1/7	0.0108012	0.0724952	110.906	502.191	PROX1
regulation of non-membrane spanning protein tyrosine kinase activity (GO:1903995)	1/7	0.0108012	0.0724952	110.906	502.191	BDNF
negative regulation of cellular process (GO:0048523)	4/566	0.0108939	0.0724952	5.11586	23.1214	CDKN1A;SOX11;INHBA;PROX1
positive regulation of cellular metabolic process (GO:0031325)	2/105	0.0114962	0.0724952	13.3016	59.4017	CDKN1A;INHBA
small GTPase mediated signal transduction (GO:0007264)	2/106	0.011706	0.0724952	13.1731	58.5892	CDKN1A;PLK2
forebrain neuron differentiation (GO:0021879)	1/8	0.012335	0.0724952	95.0571	417.806	INHBA
aromatic compound biosynthetic process (GO:0019438)	1/8	0.012335	0.0724952	95.0571	417.806	GCH1
negative regulation of muscle cell apoptotic process (GO:0010656)	1/8	0.012335	0.0724952	95.0571	417.806	BAG3
regulation of collateral sprouting (GO:0048670)	1/8	0.012335	0.0724952	95.0571	417.806	BDNF
negative regulation of neuron projection regeneration (GO:0070571)	1/8	0.012335	0.0724952	95.0571	417.806	RTN4RL1
skeletal myofibril assembly (GO:0014866)	1/8	0.012335	0.0724952	95.0571	417.806	PROX1
negative regulation of striated muscle cell apoptotic process (GO:0010664)	1/8	0.012335	0.0724952	95.0571	417.806	BAG3
lens fiber cell development (GO:0070307)	1/8	0.012335	0.0724952	95.0571	417.806	PROX1
cellular response to UV-B (GO:0071493)	1/8	0.012335	0.0724952	95.0571	417.806	CDKN1A
stress-induced premature senescence (GO:0090400)	1/8	0.012335	0.0724952	95.0571	417.806	CDKN1A
lymphatic endothelial cell differentiation (GO:0060836)	1/8	0.012335	0.0724952	95.0571	417.806	PROX1
venous blood vessel development (GO:0060841)	1/8	0.012335	0.0724952	95.0571	417.806	PROX1
modulation of chemical synaptic transmission (GO:0050804)	2/109	0.0123457	0.0724952	12.8018	56.2568	BDNF;NPTX2
regulation of protein serine/threonine kinase activity (GO:0071900)	2/111	0.0127805	0.0740457	12.5656	54.7841	CDKN1A;SERTAD1
positive regulation of protein metabolic process (GO:0051247)	2/115	0.0136701	0.0740457	12.1184	52.0188	PLK2;INHBA
axon regeneration (GO:0031103)	1/9	0.0138665	0.0740457	83.1708	355.828	RTN4RL1
regulation of cellular response to oxidative stress (GO:1900407)	1/9	0.0138665	0.0740457	83.1708	355.828	GCH1
kinetochore assembly (GO:0051382)	1/9	0.0138665	0.0740457	83.1708	355.828	CENPA
regulation of glial cell proliferation (GO:0060251)	1/9	0.0138665	0.0740457	83.1708	355.828	SOX11
embryonic digestive tract morphogenesis (GO:0048557)	1/9	0.0138665	0.0740457	83.1708	355.828	SOX11
endothelial cell chemotaxis (GO:0035767)	1/9	0.0138665	0.0740457	83.1708	355.828	EGR3
regulation of cellular response to stress (GO:0080135)	2/118	0.0143545	0.0740457	11.8032	50.0891	DYRK3;BAG3
epithelium development (GO:0060429)	2/122	0.0152899	0.0740457	11.4075	47.6897	SOX11;PROX1
regulation of receptor binding (GO:1900120)	1/10	0.0153956	0.0740457	73.9259	308.542	BDNF
Rap protein signal transduction (GO:0032486)	1/10	0.0153956	0.0740457	73.9259	308.542	PLK2
regulation of bile acid biosynthetic process (GO:0070857)	1/10	0.0153956	0.0740457	73.9259	308.542	PROX1
smooth muscle tissue development (GO:0048745)	1/10	0.0153956	0.0740457	73.9259	308.542	PROX1
negative regulation of transcription from RNA polymerase II promoter in response to stress (GO:0097201)	1/10	0.0153956	0.0740457	73.9259	308.542	BAG3
nerve growth factor signaling pathway (GO:0038180)	1/10	0.0153956	0.0740457	73.9259	308.542	BDNF
neuron projection regeneration (GO:0031102)	1/10	0.0153956	0.0740457	73.9259	308.542	RTN4RL1
morphogenesis of an epithelial sheet (GO:0002011)	1/10	0.0153956	0.0740457	73.9259	308.542	SOX11
regulation of postsynaptic neurotransmitter receptor activity (GO:0098962)	1/10	0.0153956	0.0740457	73.9259	308.542	NPTX2
regulation of phosphorylation (GO:0042325)	2/125	0.0160082	0.0749639	11.1276	46.0086	CDKN1A;INHBA
negative regulation of cell growth (GO:0030308)	2/126	0.0162509	0.0749639	11.0373	45.4692	CDKN1A;INHBA
negative regulation of growth (GO:0045926)	2/126	0.0162509	0.0749639	11.0373	45.4692	CDKN1A;INHBA
microtubule cytoskeleton organization involved in mitosis (GO:1902850)	2/128	0.0167409	0.0749639	10.861	44.4203	PLK2;CENPA
negative regulation of steroid biosynthetic process (GO:0010894)	1/11	0.0169225	0.0749639	66.53	271.383	PROX1
somite development (GO:0061053)	1/11	0.0169225	0.0749639	66.53	271.383	SOX11
chromatin-mediated maintenance of transcription (GO:0048096)	1/11	0.0169225	0.0749639	66.53	271.383	SERTAD1
tetrahydrobiopterin metabolic process (GO:0046146)	1/11	0.0169225	0.0749639	66.53	271.383	GCH1
columnar/cuboidal epithelial cell differentiation (GO:0002065)	1/11	0.0169225	0.0749639	66.53	271.383	SOX11
regulation of axon regeneration (GO:0048679)	1/12	0.0184471	0.0782841	60.4788	241.482	RTN4RL1
catecholamine biosynthetic process (GO:0042423)	1/12	0.0184471	0.0782841	60.4788	241.482	GCH1
cell cycle checkpoint signaling (GO:0000075)	1/12	0.0184471	0.0782841	60.4788	241.482	PLK2
cell differentiation in hindbrain (GO:0021533)	1/12	0.0184471	0.0782841	60.4788	241.482	PROX1
nuclear body organization (GO:0030575)	1/12	0.0184471	0.0782841	60.4788	241.482	DYRK3
positive regulation of protein phosphorylation (GO:0001934)	3/371	0.0193825	0.0787857	5.70681	22.5042	CDKN1A;BDNF;INHBA
regulation of response to stress (GO:0080134)	1/13	0.0199695	0.0787857	55.4361	216.952	DYRK3
pteridine-containing compound metabolic process (GO:0042558)	1/13	0.0199695	0.0787857	55.4361	216.952	GCH1
negative regulation of myotube differentiation (GO:0010832)	1/13	0.0199695	0.0787857	55.4361	216.952	BDNF
response to UV-B (GO:0010224)	1/13	0.0199695	0.0787857	55.4361	216.952	CDKN1A
kinetochore organization (GO:0051383)	1/13	0.0199695	0.0787857	55.4361	216.952	CENPA
spinal cord development (GO:0021510)	1/13	0.0199695	0.0787857	55.4361	216.952	SOX11
chromatin organization involved in regulation of transcription (GO:0034401)	1/13	0.0199695	0.0787857	55.4361	216.952	SERTAD1
transport along microtubule (GO:0010970)	1/13	0.0199695	0.0787857	55.4361	216.952	BAG3
Ras protein signal transduction (GO:0007265)	2/142	0.0203451	0.0796454	9.76798	38.0455	CDKN1A;PLK2
negative regulation of transcription by RNA polymerase II (GO:0000122)	4/684	0.0205051	0.0796544	4.2024	16.3351	BAG3;FOSB;SOX11;PROX1
negative regulation of programmed cell death (GO:0043069)	3/381	0.0207804	0.0801075	5.553	21.5109	EGR3;BAG3;PLK2
ovarian follicle development (GO:0001541)	1/14	0.0214895	0.0809865	51.1692	196.5	INHBA
pancreas development (GO:0031016)	1/14	0.0214895	0.0809865	51.1692	196.5	PROX1
endothelial cell differentiation (GO:0045446)	1/14	0.0214895	0.0809865	51.1692	196.5	PROX1
positive regulation of intracellular protein transport (GO:0090316)	2/148	0.0219807	0.0815167	9.36372	35.7469	BAG3;EMD
heterocycle biosynthetic process (GO:0018130)	1/15	0.0230072	0.0815167	47.5119	179.212	GCH1
cardiac myofibril assembly (GO:0055003)	1/15	0.0230072	0.0815167	47.5119	179.212	PROX1
neurotrophin TRK receptor signaling pathway (GO:0048011)	1/15	0.0230072	0.0815167	47.5119	179.212	BDNF
nitric oxide biosynthetic process (GO:0006809)	1/15	0.0230072	0.0815167	47.5119	179.212	GCH1
regulation of macrophage differentiation (GO:0045649)	1/15	0.0230072	0.0815167	47.5119	179.212	INHBA
endoderm development (GO:0007492)	1/15	0.0230072	0.0815167	47.5119	179.212	DUSP4
peptidyl-serine phosphorylation (GO:0018105)	2/156	0.0242439	0.0815167	8.87371	33.0066	DYRK3;PLK2
negative regulation of transcription regulatory region DNA binding (GO:2000678)	1/16	0.0245227	0.0815167	44.3422	164.428	SOX11
regulation of hormone secretion (GO:0046883)	1/16	0.0245227	0.0815167	44.3422	164.428	SOX11
sympathetic nervous system development (GO:0048485)	1/16	0.0245227	0.0815167	44.3422	164.428	SOX11
nitric oxide metabolic process (GO:0046209)	1/16	0.0245227	0.0815167	44.3422	164.428	GCH1
digestive tract morphogenesis (GO:0048546)	1/16	0.0245227	0.0815167	44.3422	164.428	SOX11
mitotic spindle organization (GO:0007052)	2/157	0.0245333	0.0815167	8.81602	32.6874	PLK2;CENPA
cellular response to growth factor stimulus (GO:0071363)	2/158	0.0248241	0.0815167	8.75906	32.373	EGR3;EMD
organonitrogen compound biosynthetic process (GO:1901566)	2/158	0.0248241	0.0815167	8.75906	32.373	GCH1;INHBA
regulation of stem cell proliferation (GO:0072091)	1/17	0.0260359	0.0815167	41.5688	151.654	SOX11
aorta morphogenesis (GO:0035909)	1/17	0.0260359	0.0815167	41.5688	151.654	PROX1
positive regulation of cyclin-dependent protein serine/threonine kinase activity (GO:0045737)	1/17	0.0260359	0.0815167	41.5688	151.654	PROX1
stem cell development (GO:0048864)	1/17	0.0260359	0.0815167	41.5688	151.654	SOX11
negative regulation of vascular associated smooth muscle cell proliferation (GO:1904706)	1/17	0.0260359	0.0815167	41.5688	151.654	CDKN1A
positive regulation of stem cell proliferation (GO:2000648)	1/17	0.0260359	0.0815167	41.5688	151.654	SOX11
diol biosynthetic process (GO:0034312)	1/17	0.0260359	0.0815167	41.5688	151.654	GCH1
muscle tissue morphogenesis (GO:0060415)	1/17	0.0260359	0.0815167	41.5688	151.654	PROX1
protein localization to chromosome, centromeric region (GO:0071459)	1/17	0.0260359	0.0815167	41.5688	151.654	CENPA
regulation of apoptotic process (GO:0042981)	4/742	0.0267004	0.0815167	3.86048	13.9868	EGR3;GADD45B;BAG3;PLK2
regulation of neuron projection development (GO:0010975)	2/165	0.0268995	0.0815167	8.37994	30.2989	BDNF;RTN4RL1
positive regulation of cell cycle phase transition (GO:1901989)	1/18	0.0275468	0.0815167	39.1216	140.52	DYRK3
negative regulation of fibroblast proliferation (GO:0048147)	1/18	0.0275468	0.0815167	39.1216	140.52	EMD
regulation of B cell differentiation (GO:0045577)	1/18	0.0275468	0.0815167	39.1216	140.52	INHBA
response to axon injury (GO:0048678)	1/18	0.0275468	0.0815167	39.1216	140.52	RTN4RL1
cell migration involved in sprouting angiogenesis (GO:0002042)	1/18	0.0275468	0.0815167	39.1216	140.52	EGR3
positive regulation of nitric-oxide synthase activity (GO:0051000)	1/18	0.0275468	0.0815167	39.1216	140.52	GCH1
peptidyl-serine modification (GO:0018209)	2/169	0.0281162	0.0815167	8.17758	29.2055	DYRK3;PLK2
activin receptor signaling pathway (GO:0032924)	1/19	0.0290555	0.0815167	36.9463	130.736	INHBA
cardiac atrium morphogenesis (GO:0003209)	1/19	0.0290555	0.0815167	36.9463	130.736	PROX1
regulation of centriole replication (GO:0046599)	1/19	0.0290555	0.0815167	36.9463	130.736	PLK2
negative regulation of striated muscle cell differentiation (GO:0051154)	1/19	0.0290555	0.0815167	36.9463	130.736	BDNF
neural crest cell differentiation (GO:0014033)	1/19	0.0290555	0.0815167	36.9463	130.736	SOX11
neuromuscular process (GO:0050905)	1/19	0.0290555	0.0815167	36.9463	130.736	GCH1
regulation of lymphocyte proliferation (GO:0050670)	1/19	0.0290555	0.0815167	36.9463	130.736	SOX11
nuclear membrane organization (GO:0071763)	1/19	0.0290555	0.0815167	36.9463	130.736	EMD
mesenchymal cell development (GO:0014031)	1/19	0.0290555	0.0815167	36.9463	130.736	SOX11
regulation of nervous system process (GO:0031644)	1/19	0.0290555	0.0815167	36.9463	130.736	NPTX2
diol metabolic process (GO:0034311)	1/19	0.0290555	0.0815167	36.9463	130.736	GCH1
dopamine metabolic process (GO:0042417)	1/19	0.0290555	0.0815167	36.9463	130.736	GCH1
neuron differentiation (GO:0030182)	2/174	0.0296679	0.0825334	7.93785	27.9229	SOX11;INHBA
positive regulation of cyclin-dependent protein kinase activity (GO:1904031)	1/20	0.0305619	0.0825334	35	122.08	PROX1
granulocyte differentiation (GO:0030851)	1/20	0.0305619	0.0825334	35	122.08	CDKN1A
hepaticobiliary system development (GO:0061008)	1/20	0.0305619	0.0825334	35	122.08	PROX1
positive regulation of hormone secretion (GO:0046887)	1/20	0.0305619	0.0825334	35	122.08	SOX11
regulation of hippo signaling (GO:0035330)	1/20	0.0305619	0.0825334	35	122.08	SOX11
embryonic digestive tract development (GO:0048566)	1/20	0.0305619	0.0825334	35	122.08	SOX11
protein stabilization (GO:0050821)	2/179	0.0312533	0.0834707	7.71167	26.7258	CDKN1A;BAG3
nervous system development (GO:0007399)	3/447	0.0313787	0.0834707	4.71163	16.3099	BDNF;INHBA;PROX1
autonomic nervous system development (GO:0048483)	1/21	0.032066	0.0834707	33.2483	114.373	SOX11
negative regulation of response to wounding (GO:1903035)	1/21	0.032066	0.0834707	33.2483	114.373	RTN4RL1
long-term synaptic potentiation (GO:0060291)	1/21	0.032066	0.0834707	33.2483	114.373	PLK2
neurotrophin signaling pathway (GO:0038179)	1/21	0.032066	0.0834707	33.2483	114.373	BDNF
nuclear envelope organization (GO:0006998)	1/21	0.032066	0.0834707	33.2483	114.373	EMD
negative regulation of B cell activation (GO:0050869)	1/22	0.0335679	0.0843372	31.6635	107.472	INHBA
female gonad development (GO:0008585)	1/22	0.0335679	0.0843372	31.6635	107.472	INHBA
negative regulation of cyclin-dependent protein kinase activity (GO:1904030)	1/22	0.0335679	0.0843372	31.6635	107.472	CDKN1A
negative regulation of lymphocyte activation (GO:0051250)	1/22	0.0335679	0.0843372	31.6635	107.472	SOX11
positive regulation of neural precursor cell proliferation (GO:2000179)	1/22	0.0335679	0.0843372	31.6635	107.472	PROX1
cellular response to nerve growth factor stimulus (GO:1990090)	1/22	0.0335679	0.0843372	31.6635	107.472	BDNF
peptidyl-threonine dephosphorylation (GO:0035970)	1/22	0.0335679	0.0843372	31.6635	107.472	DUSP4
positive regulation of transcription, DNA-templated (GO:0045893)	5/1183	0.0338424	0.0846059	3.06762	10.3871	SERTAD1;SOX11;INHBA;PROX1;FOSL2
positive regulation of cell cycle G2/M phase transition (GO:1902751)	1/23	0.0350675	0.0859664	30.2227	101.261	DYRK3
blood vessel endothelial cell migration (GO:0043534)	1/23	0.0350675	0.0859664	30.2227	101.261	EGR3
mitotic cell cycle checkpoint signaling (GO:0007093)	1/23	0.0350675	0.0859664	30.2227	101.261	PLK2
regulation of neural precursor cell proliferation (GO:2000177)	1/23	0.0350675	0.0859664	30.2227	101.261	PROX1
establishment of mitotic spindle orientation (GO:0000132)	1/24	0.0365648	0.0879297	28.9072	95.6445	CENPA
regulation of cellular response to transforming growth factor beta stimulus (GO:1903844)	1/24	0.0365648	0.0879297	28.9072	95.6445	SOX11
negative regulation of synaptic transmission (GO:0050805)	1/24	0.0365648	0.0879297	28.9072	95.6445	PLK2
positive regulation of p38MAPK cascade (GO:1900745)	1/24	0.0365648	0.0879297	28.9072	95.6445	GADD45B
regulation of myotube differentiation (GO:0010830)	1/25	0.03806	0.090236	27.7014	90.5446	BDNF
ventricular cardiac muscle tissue development (GO:0003229)	1/25	0.03806	0.090236	27.7014	90.5446	PROX1
peripheral nervous system development (GO:0007422)	1/25	0.03806	0.090236	27.7014	90.5446	BDNF
glial cell development (GO:0021782)	1/26	0.0395528	0.0933373	26.592	85.8953	SOX11
positive regulation of BMP signaling pathway (GO:0030513)	1/27	0.0410434	0.0942134	25.5679	81.6416	SOX11
regulation of transcription regulatory region DNA binding (GO:2000677)	1/27	0.0410434	0.0942134	25.5679	81.6416	SOX11
positive regulation of erythrocyte differentiation (GO:0045648)	1/27	0.0410434	0.0942134	25.5679	81.6416	INHBA
cellular response to unfolded protein (GO:0034620)	1/27	0.0410434	0.0942134	25.5679	81.6416	BAG3
cellular senescence (GO:0090398)	1/27	0.0410434	0.0942134	25.5679	81.6416	CDKN1A
positive regulation of striated muscle cell differentiation (GO:0051155)	1/27	0.0410434	0.0942134	25.5679	81.6416	PROX1
negative regulation of axonogenesis (GO:0050771)	1/28	0.0425318	0.0946193	24.6198	77.7369	LINGO1
positive regulation of cell communication (GO:0010647)	1/28	0.0425318	0.0946193	24.6198	77.7369	SOX11
positive regulation of fibroblast proliferation (GO:0048146)	1/28	0.0425318	0.0946193	24.6198	77.7369	CDKN1A
positive regulation of monooxygenase activity (GO:0032770)	1/28	0.0425318	0.0946193	24.6198	77.7369	GCH1
regulation of extrinsic apoptotic signaling pathway in absence of ligand (GO:2001239)	1/28	0.0425318	0.0946193	24.6198	77.7369	INHBA
positive regulation of protein import into nucleus (GO:0042307)	1/28	0.0425318	0.0946193	24.6198	77.7369	BAG3
positive regulation of synapse assembly (GO:0051965)	1/28	0.0425318	0.0946193	24.6198	77.7369	BDNF
establishment of mitotic spindle localization (GO:0040001)	1/29	0.044018	0.0954038	23.7393	74.1415	CENPA
glial cell differentiation (GO:0010001)	1/29	0.044018	0.0954038	23.7393	74.1415	SOX11
positive regulation of extrinsic apoptotic signaling pathway (GO:2001238)	1/29	0.044018	0.0954038	23.7393	74.1415	INHBA
negative regulation of interferon-gamma production (GO:0032689)	1/29	0.044018	0.0954038	23.7393	74.1415	INHBA
negative regulation of myeloid leukocyte differentiation (GO:0002762)	1/29	0.044018	0.0954038	23.7393	74.1415	INHBA
regulation of DNA biosynthetic process (GO:2000278)	1/29	0.044018	0.0954038	23.7393	74.1415	CDKN1A
regulation of cell growth (GO:0001558)	2/217	0.0443453	0.0957025	6.33649	19.7429	CDKN1A;INHBA
establishment of spindle orientation (GO:0051294)	1/30	0.0455019	0.0957436	22.9195	70.8214	CENPA
extrinsic apoptotic signaling pathway via death domain receptors (GO:0008625)	1/30	0.0455019	0.0957436	22.9195	70.8214	BAG3
respiratory tube development (GO:0030323)	1/30	0.0455019	0.0957436	22.9195	70.8214	PROX1
positive regulation of protein import (GO:1904591)	1/30	0.0455019	0.0957436	22.9195	70.8214	BAG3
CENP-A containing chromatin organization (GO:0061641)	1/30	0.0455019	0.0957436	22.9195	70.8214	CENPA
CENP-A containing nucleosome assembly (GO:0034080)	1/30	0.0455019	0.0957436	22.9195	70.8214	CENPA
negative regulation of DNA binding (GO:0043392)	1/31	0.0469836	0.0959759	22.1544	67.7473	SOX11
regulation of transmembrane receptor protein serine/threonine kinase signaling pathway (GO:0090092)	1/31	0.0469836	0.0959759	22.1544	67.7473	SOX11
cellular nitrogen compound biosynthetic process (GO:0044271)	1/31	0.0469836	0.0959759	22.1544	67.7473	GCH1
embryonic skeletal system morphogenesis (GO:0048704)	1/31	0.0469836	0.0959759	22.1544	67.7473	SOX11
regulation of transcription by RNA polymerase II (GO:0006357)	7/2206	0.0482654	0.0959759	2.35694	7.14399	CDKN1A;EGR3;FOSB;SOX11;INHBA;PROX1;FOSL2
activation of phospholipase C activity (GO:0007202)	1/32	0.0484631	0.0959759	21.4387	64.894	BDNF
negative regulation of developmental growth (GO:0048640)	1/32	0.0484631	0.0959759	21.4387	64.894	CDKN1A
negative regulation of DNA biosynthetic process (GO:2000279)	1/32	0.0484631	0.0959759	21.4387	64.894	CDKN1A
hematopoietic progenitor cell differentiation (GO:0002244)	1/32	0.0484631	0.0959759	21.4387	64.894	INHBA
regulation of centrosome duplication (GO:0010824)	1/32	0.0484631	0.0959759	21.4387	64.894	PLK2
cardiac muscle tissue morphogenesis (GO:0055008)	1/32	0.0484631	0.0959759	21.4387	64.894	PROX1
cellular response to topologically incorrect protein (GO:0035967)	1/32	0.0484631	0.0959759	21.4387	64.894	BAG3
liver development (GO:0001889)	1/32	0.0484631	0.0959759	21.4387	64.894	PROX1
chromatin remodeling at centromere (GO:0031055)	1/32	0.0484631	0.0959759	21.4387	64.894	CENPA
endodermal cell differentiation (GO:0035987)	1/32	0.0484631	0.0959759	21.4387	64.894	INHBA
negative regulation of smooth muscle cell proliferation (GO:0048662)	1/33	0.0499403	0.0971218	20.7677	62.2393	CDKN1A
mitotic G2 DNA damage checkpoint signaling (GO:0007095)	1/33	0.0499403	0.0971218	20.7677	62.2393	CDKN1A
regulation of protein localization to cell surface (GO:2000008)	1/33	0.0499403	0.0971218	20.7677	62.2393	BDNF
positive regulation of transcription by RNA polymerase II (GO:0045944)	4/908	0.0501967	0.0971218	3.12439	9.34756	SOX11;INHBA;PROX1;FOSL2
cellular response to vascular endothelial growth factor stimulus (GO:0035924)	1/34	0.0514153	0.0971218	20.1374	59.7641	EGR3
central nervous system neuron differentiation (GO:0021953)	1/34	0.0514153	0.0971218	20.1374	59.7641	PROX1
organelle disassembly (GO:1903008)	1/34	0.0514153	0.0971218	20.1374	59.7641	DYRK3
organic cyclic compound biosynthetic process (GO:1901362)	1/34	0.0514153	0.0971218	20.1374	59.7641	GCH1
ventricular cardiac muscle tissue morphogenesis (GO:0055010)	1/34	0.0514153	0.0971218	20.1374	59.7641	PROX1
protein insertion into membrane (GO:0051205)	1/34	0.0514153	0.0971218	20.1374	59.7641	EMD
protein localization to chromosome (GO:0034502)	1/34	0.0514153	0.0971218	20.1374	59.7641	CENPA
regulation of transcription, DNA-templated (GO:0006355)	7/2244	0.052172	0.0971218	2.31195	6.82767	CDKN1A;EGR3;FOSB;SOX11;INHBA;PROX1;FOSL2
negative regulation of cell cycle G1/S phase transition (GO:1902807)	1/35	0.0528881	0.0971218	19.5441	57.4514	CDKN1A
regulation of TORC1 signaling (GO:1903432)	1/35	0.0528881	0.0971218	19.5441	57.4514	DYRK3
regulation of trans-synaptic signaling (GO:0099177)	1/35	0.0528881	0.0971218	19.5441	57.4514	BDNF
respiratory system development (GO:0060541)	1/35	0.0528881	0.0971218	19.5441	57.4514	PROX1
negative regulation of neurogenesis (GO:0050768)	1/35	0.0528881	0.0971218	19.5441	57.4514	LINGO1
positive regulation of reproductive process (GO:2000243)	1/35	0.0528881	0.0971218	19.5441	57.4514	INHBA
peptidyl-tyrosine dephosphorylation (GO:0035335)	1/35	0.0528881	0.0971218	19.5441	57.4514	DUSP4
embryonic skeletal system development (GO:0048706)	1/35	0.0528881	0.0971218	19.5441	57.4514	SOX11
negative regulation of DNA metabolic process (GO:0051053)	1/36	0.0543587	0.0980398	18.9848	55.2865	CDKN1A
regulation of cell cycle G1/S phase transition (GO:1902806)	1/36	0.0543587	0.0980398	18.9848	55.2865	CDKN1A
cellular response to heat (GO:0034605)	1/36	0.0543587	0.0980398	18.9848	55.2865	BAG3
regulation of ossification (GO:0030278)	1/36	0.0543587	0.0980398	18.9848	55.2865	SOX11
regulation of protein import into nucleus (GO:0042306)	1/36	0.0543587	0.0980398	18.9848	55.2865	BAG3
negative regulation of G1/S transition of mitotic cell cycle (GO:2000134)	1/37	0.0558271	0.0982324	18.4565	53.2561	CDKN1A
regulation of vascular associated smooth muscle cell proliferation (GO:1904705)	1/37	0.0558271	0.0982324	18.4565	53.2561	CDKN1A
regulation of erythrocyte differentiation (GO:0045646)	1/37	0.0558271	0.0982324	18.4565	53.2561	INHBA
positive regulation of myeloid cell differentiation (GO:0045639)	1/37	0.0558271	0.0982324	18.4565	53.2561	INHBA
centromere complex assembly (GO:0034508)	1/37	0.0558271	0.0982324	18.4565	53.2561	CENPA
regulation of p38MAPK cascade (GO:1900744)	1/37	0.0558271	0.0982324	18.4565	53.2561	GADD45B
protein insertion into ER membrane (GO:0045048)	1/37	0.0558271	0.0982324	18.4565	53.2561	EMD
positive regulation of cell development (GO:0010720)	1/38	0.0572933	0.0994265	17.9568	51.3486	SOX11
regulation of apoptotic signaling pathway (GO:2001233)	1/38	0.0572933	0.0994265	17.9568	51.3486	BDNF
histone exchange (GO:0043486)	1/38	0.0572933	0.0994265	17.9568	51.3486	CENPA
positive regulation of signaling (GO:0023056)	1/38	0.0572933	0.0994265	17.9568	51.3486	SOX11
regulation of canonical Wnt signaling pathway (GO:0060828)	2/253	0.0582968	0.0999071	5.41778	15.3985	EMD;TMEM198
negative regulation of lymphocyte proliferation (GO:0050672)	1/39	0.0587573	0.0999071	17.4833	49.5537	SOX11
odontogenesis (GO:0042476)	1/39	0.0587573	0.0999071	17.4833	49.5537	INHBA
regulation of nitric-oxide synthase activity (GO:0050999)	1/39	0.0587573	0.0999071	17.4833	49.5537	GCH1
DNA replication-independent nucleosome assembly (GO:0006336)	1/39	0.0587573	0.0999071	17.4833	49.5537	CENPA
endothelial cell migration (GO:0043542)	1/39	0.0587573	0.0999071	17.4833	49.5537	EGR3
positive regulation of ossification (GO:0045778)	1/40	0.060219	0.102049	17.0342	47.8621	SOX11
response to growth factor (GO:0070848)	1/41	0.0616786	0.104173	16.6075	46.2655	EMD
skeletal system morphogenesis (GO:0048705)	1/42	0.063136	0.105926	16.2016	44.7564	SOX11
positive regulation of protein tyrosine kinase activity (GO:0061098)	1/42	0.063136	0.105926	16.2016	44.7564	BDNF
central nervous system development (GO:0007417)	2/268	0.0645079	0.106597	5.10837	14.0019	SOX11;PROX1
positive regulation of axonogenesis (GO:0050772)	1/43	0.0645912	0.106597	15.8151	43.3282	BDNF
positive regulation of phospholipase C activity (GO:0010863)	1/43	0.0645912	0.106597	15.8151	43.3282	BDNF
male gonad development (GO:0008584)	1/43	0.0645912	0.106597	15.8151	43.3282	INHBA
development of primary male sexual characteristics (GO:0046546)	1/43	0.0645912	0.106597	15.8151	43.3282	INHBA
positive regulation of osteoblast differentiation (GO:0045669)	1/44	0.0660442	0.108287	15.4465	41.9748	SOX11
embryonic organ morphogenesis (GO:0048562)	1/44	0.0660442	0.108287	15.4465	41.9748	SOX11
cellular response to radiation (GO:0071478)	1/45	0.067495	0.109598	15.0947	40.6908	CDKN1A
neural crest cell development (GO:0014032)	1/45	0.067495	0.109598	15.0947	40.6908	SOX11
mitotic G2/M transition checkpoint (GO:0044818)	1/45	0.067495	0.109598	15.0947	40.6908	CDKN1A
regulation of cellular protein localization (GO:1903827)	1/46	0.0689437	0.111591	14.7585	39.4712	BDNF
regulation of synapse assembly (GO:0051963)	1/47	0.0703901	0.113207	14.437	38.3114	BDNF
positive regulation of pathway-restricted SMAD protein phosphorylation (GO:0010862)	1/47	0.0703901	0.113207	14.437	38.3114	INHBA
positive regulation of cellular process (GO:0048522)	3/625	0.0715474	0.114437	3.33263	8.78945	SERTAD1;SOX11;PROX1
negative regulation of mitotic cell cycle (GO:0045930)	1/48	0.0718344	0.114437	14.1291	37.2074	PLK2
cellular response to ionizing radiation (GO:0071479)	1/48	0.0718344	0.114437	14.1291	37.2074	CDKN1A
negative regulation of cell projection organization (GO:0031345)	1/49	0.0732765	0.114921	13.834	36.1554	RTN4RL1
regulation of cellular protein metabolic process (GO:0032268)	1/49	0.0732765	0.114921	13.834	36.1554	INHBA
response to unfolded protein (GO:0006986)	1/49	0.0732765	0.114921	13.834	36.1554	BAG3
positive regulation of reactive oxygen species metabolic process (GO:2000379)	1/49	0.0732765	0.114921	13.834	36.1554	CDKN1A
mitotic cytokinesis (GO:0000281)	1/49	0.0732765	0.114921	13.834	36.1554	CENPA
negative regulation of ERK1 and ERK2 cascade (GO:0070373)	1/50	0.0747165	0.116817	13.551	35.1521	DUSP4
regulation of axonogenesis (GO:0050770)	1/51	0.0761542	0.117608	13.2793	34.1942	LINGO1
gonad development (GO:0008406)	1/51	0.0761542	0.117608	13.2793	34.1942	INHBA
mitotic nuclear membrane organization (GO:0101024)	1/51	0.0761542	0.117608	13.2793	34.1942	EMD
mitotic nuclear membrane reassembly (GO:0007084)	1/51	0.0761542	0.117608	13.2793	34.1942	EMD
negative regulation of cellular biosynthetic process (GO:0031327)	1/52	0.0775899	0.118377	13.0183	33.2789	PROX1
positive regulation of developmental growth (GO:0048639)	1/52	0.0775899	0.118377	13.0183	33.2789	BDNF
sprouting angiogenesis (GO:0002040)	1/52	0.0775899	0.118377	13.0183	33.2789	EGR3
plasma membrane bounded cell projection morphogenesis (GO:0120039)	1/52	0.0775899	0.118377	13.0183	33.2789	BDNF
positive regulation of macroautophagy (GO:0016239)	1/53	0.0790233	0.120201	12.7673	32.4036	BAG3
negative regulation of viral genome replication (GO:0045071)	1/54	0.0804546	0.121645	12.5258	31.5658	PROX1
nuclear membrane reassembly (GO:0031468)	1/54	0.0804546	0.121645	12.5258	31.5658	EMD
blood vessel morphogenesis (GO:0048514)	1/56	0.0833108	0.125588	12.0691	29.9938	PROX1
regulation of reactive oxygen species metabolic process (GO:2000377)	1/57	0.0847356	0.126229	11.853	29.2557	CDKN1A
positive regulation of cell junction assembly (GO:1901890)	1/57	0.0847356	0.126229	11.853	29.2557	BDNF
renal system development (GO:0072001)	1/57	0.0847356	0.126229	11.853	29.2557	PROX1
positive regulation of gene expression, epigenetic (GO:0045815)	1/57	0.0847356	0.126229	11.853	29.2557	SERTAD1
positive regulation of protein binding (GO:0032092)	1/58	0.0861583	0.126851	11.6444	28.5472	BDNF
chordate embryonic development (GO:0043009)	1/58	0.0861583	0.126851	11.6444	28.5472	PROX1
regulation of neurotransmitter receptor activity (GO:0099601)	1/58	0.0861583	0.126851	11.6444	28.5472	NPTX2
regulation of pathway-restricted SMAD protein phosphorylation (GO:0060393)	1/58	0.0861583	0.126851	11.6444	28.5472	INHBA
mitotic DNA damage checkpoint signaling (GO:0044773)	1/59	0.0875789	0.128568	11.4431	27.8664	CDKN1A
peptidyl-threonine phosphorylation (GO:0018107)	1/60	0.0889974	0.130271	11.2486	27.212	DYRK3
regulation of DNA-templated transcription, initiation (GO:2000142)	1/61	0.0904137	0.131962	11.0606	26.5825	CDKN1A
regulation of neurogenesis (GO:0050767)	1/62	0.0918278	0.13364	10.8787	25.9766	SOX11
regulation of transcription initiation from RNA polymerase II promoter (GO:0060260)	1/64	0.0946498	0.137351	10.5323	24.8306	CDKN1A
positive regulation of cell cycle (GO:0045787)	1/66	0.0974633	0.140626	10.2072	23.7652	PROX1
cellular component disassembly (GO:0022411)	1/66	0.0974633	0.140626	10.2072	23.7652	DYRK3
positive regulation of catabolic process (GO:0009896)	1/67	0.0988668	0.141438	10.052	23.2602	PLK2
regulation of viral genome replication (GO:0045069)	1/67	0.0988668	0.141438	10.052	23.2602	PROX1
peptidyl-threonine modification (GO:0018210)	1/67	0.0988668	0.141438	10.052	23.2602	DYRK3
positive regulation of multicellular organismal process (GO:0051240)	2/345	0.0995141	0.141962	3.94611	9.10549	SOX11;INHBA
positive regulation of protein localization to nucleus (GO:1900182)	1/68	0.100268	0.142635	9.90149	22.7725	BAG3
cell chemotaxis (GO:0060326)	1/69	0.101668	0.143816	9.75539	22.3013	EGR3
synapse assembly (GO:0007416)	1/69	0.101668	0.143816	9.75539	22.3013	BDNF
kidney development (GO:0001822)	1/70	0.103065	0.144867	9.61353	21.8457	PROX1
negative regulation of viral process (GO:0048525)	1/70	0.103065	0.144867	9.61353	21.8457	PROX1
regulation of TOR signaling (GO:0032006)	1/71	0.10446	0.144867	9.47571	21.4052	DYRK3
gland development (GO:0048732)	1/71	0.10446	0.144867	9.47571	21.4052	PROX1
negative regulation of neuron apoptotic process (GO:0043524)	1/71	0.10446	0.144867	9.47571	21.4052	BDNF
regulation of G1/S transition of mitotic cell cycle (GO:2000045)	1/71	0.10446	0.144867	9.47571	21.4052	CDKN1A
myeloid leukocyte differentiation (GO:0002573)	1/71	0.10446	0.144867	9.47571	21.4052	CDKN1A
response to ionizing radiation (GO:0010212)	1/72	0.105853	0.144867	9.34178	20.9789	CDKN1A
cell morphogenesis involved in differentiation (GO:0000904)	1/72	0.105853	0.144867	9.34178	20.9789	PROX1
positive regulation of neurogenesis (GO:0050769)	1/72	0.105853	0.144867	9.34178	20.9789	SOX11
positive regulation of secretion by cell (GO:1903532)	1/72	0.105853	0.144867	9.34178	20.9789	SOX11
cytoskeleton-dependent cytokinesis (GO:0061640)	1/72	0.105853	0.144867	9.34178	20.9789	CENPA
response to molecule of bacterial origin (GO:0002237)	1/73	0.107244	0.145196	9.21157	20.5662	GCH1
positive regulation of JNK cascade (GO:0046330)	1/73	0.107244	0.145196	9.21157	20.5662	GADD45B
positive regulation of synaptic transmission (GO:0050806)	1/73	0.107244	0.145196	9.21157	20.5662	PLK2
endoplasmic reticulum organization (GO:0007029)	1/73	0.107244	0.145196	9.21157	20.5662	EMD
negative regulation of protein binding (GO:0032091)	1/74	0.108633	0.146292	9.08493	20.1666	CDKN1A
cellular response to amino acid starvation (GO:0034198)	1/74	0.108633	0.146292	9.08493	20.1666	CDKN1A
response to amino acid starvation (GO:1990928)	1/75	0.11002	0.147766	8.96171	19.7794	CDKN1A
regulation of BMP signaling pathway (GO:0030510)	1/76	0.111404	0.148834	8.84178	19.4041	SOX11
regulation of cell division (GO:0051302)	1/76	0.111404	0.148834	8.84178	19.4041	PLK2
cellular response to UV (GO:0034644)	1/77	0.112787	0.149888	8.725	19.0402	CDKN1A
regulation of organelle assembly (GO:1902115)	1/77	0.112787	0.149888	8.725	19.0402	PLK2
negative regulation of apoptotic signaling pathway (GO:2001234)	1/78	0.114167	0.151324	8.61126	18.6872	BDNF
axon development (GO:0061564)	1/79	0.115546	0.152351	8.50043	18.3447	RTN4RL1
regulation of cellular response to heat (GO:1900034)	1/79	0.115546	0.152351	8.50043	18.3447	BAG3
negative regulation of cell cycle (GO:0045786)	1/80	0.116922	0.153365	8.39241	18.0122	INHBA
response to interferon-gamma (GO:0034341)	1/80	0.116922	0.153365	8.39241	18.0122	GCH1
positive regulation of macromolecule metabolic process (GO:0010604)	2/384	0.118904	0.15556	3.5362	7.53013	SOX11;INHBA
positive regulation of cytoskeleton organization (GO:0051495)	1/82	0.119668	0.156157	8.18436	17.3756	PROX1
regulation of osteoblast differentiation (GO:0045667)	1/83	0.121039	0.157537	8.08415	17.0709	SOX11
regulation of cytokinesis (GO:0032465)	1/84	0.122407	0.158908	7.98635	16.7746	PLK2
regulation of cell cycle G2/M phase transition (GO:1902749)	1/85	0.123773	0.15986	7.89087	16.4865	DYRK3
positive regulation of protein catabolic process (GO:0045732)	1/85	0.123773	0.15986	7.89087	16.4865	PLK2
positive regulation of endothelial cell migration (GO:0010595)	1/86	0.125137	0.160799	7.79765	16.2062	PROX1
regulation of interferon-gamma production (GO:0032649)	1/86	0.125137	0.160799	7.79765	16.2062	INHBA
regulation of transcription from RNA polymerase II promoter in response to stress (GO:0043618)	1/87	0.126498	0.162136	7.70659	15.9336	BAG3
phosphorylation (GO:0016310)	2/400	0.127121	0.162522	3.39127	6.99488	DYRK3;PLK2
negative regulation of binding (GO:0051100)	1/88	0.127858	0.162641	7.61762	15.6682	CDKN1A
positive regulation of neuron projection development (GO:0010976)	1/88	0.127858	0.162641	7.61762	15.6682	BDNF
regulation of endothelial cell migration (GO:0010594)	1/89	0.129216	0.163955	7.53068	15.4098	PROX1
positive regulation of autophagy (GO:0010508)	1/90	0.130572	0.164847	7.44569	15.1582	PLK2
negative regulation of protein kinase activity (GO:0006469)	1/90	0.130572	0.164847	7.44569	15.1582	CDKN1A
positive regulation of supramolecular fiber organization (GO:1902905)	1/91	0.131926	0.166141	7.36259	14.9131	PROX1
negative regulation of mitotic cell cycle phase transition (GO:1901991)	1/92	0.133277	0.16701	7.28132	14.6742	CDKN1A
cellular response to fibroblast growth factor stimulus (GO:0044344)	1/92	0.133277	0.16701	7.28132	14.6742	EGR3
positive regulation of peptidyl-serine phosphorylation (GO:0033138)	1/93	0.134627	0.168284	7.20181	14.4414	BDNF
negative regulation of cell death (GO:0060548)	1/94	0.135974	0.168302	7.12401	14.2145	SOX11
positive regulation of epithelial cell migration (GO:0010634)	1/94	0.135974	0.168302	7.12401	14.2145	PROX1
hemopoiesis (GO:0030097)	1/94	0.135974	0.168302	7.12401	14.2145	INHBA
negative regulation of MAPK cascade (GO:0043409)	1/94	0.135974	0.168302	7.12401	14.2145	DUSP4
regulation of cell cycle phase transition (GO:1901987)	1/95	0.13732	0.169552	7.04787	13.9931	CDKN1A
negative regulation of neuron death (GO:1901215)	1/98	0.141345	0.17325	6.82887	13.3611	BDNF
regulation of neuron apoptotic process (GO:0043523)	1/98	0.141345	0.17325	6.82887	13.3611	BDNF
regulation of peptidyl-serine phosphorylation (GO:0033135)	1/98	0.141345	0.17325	6.82887	13.3611	BDNF
positive regulation of stress-activated MAPK cascade (GO:0032874)	1/99	0.142682	0.174466	6.75884	13.1604	GADD45B
regulation of transforming growth factor beta receptor signaling pathway (GO:0017015)	1/100	0.144017	0.175673	6.69024	12.9645	SOX11
epithelial cell differentiation (GO:0030855)	1/101	0.145351	0.175949	6.623	12.7731	PROX1
positive regulation of cell growth (GO:0030307)	1/102	0.146682	0.175949	6.5571	12.5863	BDNF
positive regulation of cellular protein metabolic process (GO:0032270)	1/102	0.146682	0.175949	6.5571	12.5863	INHBA
regulation of cell death (GO:0010941)	1/102	0.146682	0.175949	6.5571	12.5863	SOX11
cell junction assembly (GO:0034329)	1/102	0.146682	0.175949	6.5571	12.5863	BDNF
intrinsic apoptotic signaling pathway (GO:0097193)	1/102	0.146682	0.175949	6.5571	12.5863	CDKN1A
regulation of protein catabolic process (GO:0042176)	1/102	0.146682	0.175949	6.5571	12.5863	PLK2
regulation of JNK cascade (GO:0046328)	1/105	0.150665	0.180298	6.36699	12.0508	GADD45B
regulation of cell cycle process (GO:0010564)	1/106	0.151988	0.181023	6.30603	11.8803	PLK2
positive regulation of protein serine/threonine kinase activity (GO:0071902)	1/106	0.151988	0.181023	6.30603	11.8803	PROX1
response to tumor necrosis factor (GO:0034612)	1/110	0.157262	0.186425	6.07339	11.2348	GCH1
regulation of protein kinase activity (GO:0045859)	1/110	0.157262	0.186425	6.07339	11.2348	CDKN1A
regulation of Wnt signaling pathway (GO:0030111)	1/111	0.158575	0.187542	6.01788	11.0821	EMD
response to lipid (GO:0033993)	1/114	0.162504	0.191292	5.85723	10.6429	GCH1
positive regulation of kinase activity (GO:0033674)	1/114	0.162504	0.191292	5.85723	10.6429	CDKN1A
positive regulation of cell projection organization (GO:0031346)	1/117	0.166415	0.19544	5.70489	10.2304	BDNF
negative regulation of response to external stimulus (GO:0032102)	1/118	0.167714	0.196055	5.65584	10.0985	RTN4RL1
regulation of protein binding (GO:0043393)	1/118	0.167714	0.196055	5.65584	10.0985	CDKN1A
positive regulation of gene expression (GO:0010628)	2/482	0.171132	0.199588	2.80014	4.94315	SOX11;INHBA
cellular response to organic substance (GO:0071310)	1/123	0.174183	0.202678	5.42268	9.47693	EMD
synapse organization (GO:0050808)	1/126	0.178041	0.206217	5.29173	9.13216	BDNF
circulatory system development (GO:0072359)	1/126	0.178041	0.206217	5.29173	9.13216	CDKN1A
protein phosphorylation (GO:0006468)	2/496	0.178901	0.20674	2.71883	4.6789	DYRK3;PLK2
negative regulation of transcription, DNA-templated (GO:0045892)	3/948	0.180096	0.207645	2.15692	3.69753	FOSB;SOX11;PROX1
muscle contraction (GO:0006936)	1/129	0.181882	0.209226	5.16693	8.80651	EMD
positive regulation of canonical Wnt signaling pathway (GO:0090263)	1/130	0.183158	0.209739	5.12661	8.70195	TMEM198
G2/M transition of mitotic cell cycle (GO:0000086)	1/130	0.183158	0.209739	5.12661	8.70195	CDKN1A
cell cycle G2/M phase transition (GO:0044839)	1/131	0.184432	0.21072	5.08692	8.59931	CDKN1A
transmembrane receptor protein serine/threonine kinase signaling pathway (GO:0007178)	1/133	0.186975	0.213021	5.00934	8.39956	INHBA
positive regulation of nucleic acid-templated transcription (GO:1903508)	2/511	0.18729	0.213021	2.63668	4.4167	SOX11;INHBA
negative regulation of inflammatory response to antigenic stimulus (GO:0002862)	1/136	0.190775	0.216498	4.89728	8.11313	PLK2
regulation of inflammatory response to antigenic stimulus (GO:0002861)	1/137	0.192038	0.217442	4.86103	8.02099	PLK2
protein dephosphorylation (GO:0006470)	1/139	0.194558	0.219803	4.7901	7.8415	DUSP4
neuron projection morphogenesis (GO:0048812)	1/140	0.195816	0.220238	4.7554	7.75406	BDNF
enzyme linked receptor protein signaling pathway (GO:0007167)	1/140	0.195816	0.220238	4.7554	7.75406	BDNF
positive regulation of cellular catabolic process (GO:0031331)	1/141	0.197071	0.221157	4.72119	7.66812	PLK2
protein localization to organelle (GO:0033365)	1/142	0.198324	0.22207	4.68747	7.58363	EMD
negative regulation of DNA-binding transcription factor activity (GO:0043433)	1/143	0.199576	0.222977	4.65423	7.50057	PROX1
positive regulation of intracellular signal transduction (GO:1902533)	2/546	0.207081	0.230665	2.4626	3.87772	PLK2;SOX11
negative regulation of cellular macromolecule biosynthetic process (GO:2000113)	2/547	0.20765	0.230665	2.45796	3.86366	CDKN1A;PROX1
brain development (GO:0007420)	1/150	0.208283	0.230665	4.434	6.95632	PROX1
response to cytokine (GO:0034097)	1/150	0.208283	0.230665	4.434	6.95632	GCH1
cellular protein modification process (GO:0006464)	3/1025	0.210745	0.232382	1.98634	3.09294	DUSP4;DYRK3;PLK2
actin filament organization (GO:0007015)	1/152	0.210754	0.232382	4.37483	6.81189	PROX1
dephosphorylation (GO:0016311)	1/153	0.211987	0.232725	4.34583	6.74139	DUSP4
positive regulation of Wnt signaling pathway (GO:0030177)	1/153	0.211987	0.232725	4.34583	6.74139	TMEM198
positive regulation of protein kinase activity (GO:0045860)	1/154	0.213218	0.233568	4.31721	6.672	CDKN1A
regulation of cell differentiation (GO:0045595)	1/156	0.215674	0.235747	4.26108	6.53644	BDNF
skeletal system development (GO:0001501)	1/158	0.218123	0.237396	4.20637	6.40503	SOX11
cellular response to starvation (GO:0009267)	1/158	0.218123	0.237396	4.20637	6.40503	CDKN1A
response to lipopolysaccharide (GO:0032496)	1/159	0.219344	0.238212	4.17954	6.34083	GCH1
heart development (GO:0007507)	1/164	0.225424	0.24429	4.05031	6.03403	CDKN1A
negative regulation of canonical Wnt signaling pathway (GO:0090090)	1/165	0.226635	0.245076	4.02541	5.97538	EMD
cellular protein-containing complex assembly (GO:0034622)	1/168	0.230255	0.248459	3.9525	5.8045	CENPA
regulation of gene expression (GO:0010468)	3/1079	0.232943	0.250741	1.88127	2.74094	SOX11;INHBA;PROX1
positive regulation of I-kappaB kinase/NF-kappaB signaling (GO:0043123)	1/171	0.233859	0.250741	3.88216	5.64091	PLK2
neuron projection development (GO:0031175)	1/171	0.233859	0.250741	3.88216	5.64091	BDNF
negative regulation of immune response (GO:0050777)	1/178	0.242206	0.25914	3.72731	5.2852	PLK2
negative regulation of cytokine production (GO:0001818)	1/182	0.246936	0.263642	3.6442	5.09688	INHBA
negative regulation of Wnt signaling pathway (GO:0030178)	1/191	0.257473	0.274312	3.47	4.70823	EMD
negative regulation of macromolecule metabolic process (GO:0010605)	1/194	0.260954	0.277435	3.41554	4.58848	SOX11
regulation of macromolecule metabolic process (GO:0060255)	1/200	0.267868	0.284188	3.31156	4.36218	PROX1
generation of neurons (GO:0048699)	1/202	0.270159	0.286017	3.27828	4.29042	SOX11
axon guidance (GO:0007411)	1/203	0.271302	0.286626	3.26188	4.2552	BDNF
negative regulation of inflammatory response (GO:0050728)	1/212	0.281509	0.296171	3.12133	3.95656	PLK2
phosphate-containing compound metabolic process (GO:0006796)	1/212	0.281509	0.296171	3.12133	3.95656	DUSP4
regulation of I-kappaB kinase/NF-kappaB signaling (GO:0043122)	1/224	0.294904	0.309619	2.95157	3.60417	PLK2
regulation of autophagy (GO:0010506)	1/231	0.302606	0.317046	2.86072	3.41949	PLK2
regulation of ERK1 and ERK2 cascade (GO:0070372)	1/238	0.310227	0.324357	2.77525	3.24829	DUSP4
axonogenesis (GO:0007409)	1/240	0.312389	0.325943	2.75174	3.20167	BDNF
membrane organization (GO:0061024)	1/242	0.314545	0.327516	2.72863	3.15601	EMD
anterograde trans-synaptic signaling (GO:0098916)	1/244	0.316694	0.329075	2.7059	3.11129	NPTX2
positive regulation of signal transduction (GO:0009967)	1/252	0.325226	0.337247	2.61859	2.94129	BDNF
positive regulation of cell differentiation (GO:0045597)	1/258	0.331558	0.343108	2.55668	2.82246	SOX11
negative regulation of signal transduction (GO:0009968)	1/267	0.340947	0.352103	2.46905	2.65676	BDNF
positive regulation of programmed cell death (GO:0043068)	1/286	0.360352	0.371383	2.30222	2.34982	GADD45B
innate immune response (GO:0045087)	1/302	0.376263	0.386991	2.17807	2.129	GCH1
chemical synaptic transmission (GO:0007268)	1/306	0.38018	0.390226	2.14907	2.07839	NPTX2
positive regulation of apoptotic process (GO:0043065)	1/310	0.384074	0.393423	2.12082	2.02946	GADD45B
cellular macromolecule biosynthetic process (GO:0034645)	1/314	0.387944	0.396582	2.09329	1.98213	INHBA
negative regulation of gene expression (GO:0010629)	1/322	0.395613	0.403606	2.04029	1.892	SOX11
intracellular protein transport (GO:0006886)	1/336	0.408812	0.41623	1.95363	1.74752	BAG3
cellular response to DNA damage stimulus (GO:0006974)	1/350	0.421731	0.42852	1.87393	1.61792	CDKN1A
transmembrane receptor protein tyrosine kinase signaling pathway (GO:0007169)	1/404	0.469051	0.475644	1.61836	1.22517	BDNF
organelle organization (GO:0006996)	1/420	0.482337	0.488137	1.55529	1.13398	DYRK3
organelle assembly (GO:0070925)	1/425	0.486422	0.491287	1.53656	1.10736	CENPA
regulation of nucleic acid-templated transcription (GO:1903506)	1/430	0.490477	0.494392	1.51826	1.08157	SOX11
negative regulation of nucleic acid-templated transcription (GO:1903507)	1/464	0.517235	0.520326	1.40432	0.925809	PROX1
regulation of cellular macromolecule biosynthetic process (GO:2000112)	1/468	0.520292	0.522361	1.39201	0.909487	SOX11
cellular response to cytokine stimulus (GO:0071345)	1/482	0.530845	0.531899	1.35052	0.855263	CDKN1A
cytokine-mediated signaling pathway (GO:0019221)	1/621	0.624146	0.624146	1.04027	0.490353	CDKN1A

## Sheet: WikiPathways_2019_Mouse
Term	Overlap	P-value	Adjusted P-value	Odds Ratio	Combined Score	Genes
MAPK signaling pathway WP493	3/159	0.00188208	0.0414058	13.6078	85.3943	DUSP4;BDNF;MAPK4
p53 signaling WP2902	2/67	0.00482833	0.0531116	21.1183	112.629	CDKN1A;GADD45B
Ptf1a related regulatory pathway WP201	1/11	0.0169225	0.124099	66.53	271.383	PROX1
Splicing factor NOVA regulated synaptic proteins WP1983	1/42	0.063136	0.211706	16.2016	44.7564	MAPK4
Oxidative Damage WP1496	1/42	0.063136	0.211706	16.2016	44.7564	CDKN1A
ErbB signaling pathway WP1261	1/46	0.0689437	0.211706	14.7585	39.4712	CDKN1A
Mecp2 and Associated Rett Syndrome WP2910	1/47	0.0703901	0.211706	14.437	38.3114	BDNF
TGF Beta Signaling Pathway WP113	1/52	0.0775899	0.211706	13.0183	33.2789	INHBA
G1 to S cell cycle control WP413	1/61	0.0904137	0.211706	11.0606	26.5825	CDKN1A
Alpha6-Beta4 Integrin Signaling Pathway WP488	1/67	0.0988668	0.211706	10.052	23.2602	CDKN1A
Primary Focal Segmental Glomerulosclerosis FSGS WP2573	1/72	0.105853	0.211706	9.34178	20.9789	CDKN1A
MicroRNAs in Cardiomyocyte Hypertrophy WP1560	1/82	0.119668	0.219392	8.18436	17.3756	MAPK4
Spinal Cord Injury WP2432	1/99	0.142682	0.226313	6.75884	13.1604	BDNF
Integrin-mediated Cell Adhesion WP6	1/100	0.144017	0.226313	6.69024	12.9645	MAPK4
ESC Pluripotency Pathways WP339	1/118	0.167714	0.245981	5.65584	10.0985	MAPK4
Adipogenesis genes WP447	1/134	0.188244	0.258835	4.97143	8.30237	GADD45B
Regulation of Actin Cytoskeleton WP523	1/152	0.210754	0.268087	4.37483	6.81189	MAPK4
Insulin Signaling WP65	1/159	0.219344	0.268087	4.17954	6.34083	MAPK4
Focal Adhesion WP85	1/185	0.250464	0.290011	3.58424	4.96216	MAPK4
PluriNetWork WP1763	1/292	0.366364	0.403	2.25407	2.26337	CDKN1A
Focal Adhesion-PI3K-Akt-mTOR-signaling pathway WP2841	1/324	0.397516	0.416446	2.02745	1.87036	CDKN1A
mRNA processing WP310	1/457	0.51184	0.51184	1.42639	0.955315	LINGO1

## Sheet: BioPlanet_2019
Term	Overlap	P-value	Adjusted P-value	Odds Ratio	Combined Score	Genes
BDNF signaling pathway	7/261	1.19672e-07	1.85492e-05	22.6386	360.826	DUSP4;CDKN1A;EGR3;GCH1;PLK2;FOSB;PROX1
Interleukin-5 regulation of apoptosis	4/144	6.97155e-05	0.00540295	20.9831	200.831	DUSP4;EGR3;INHBA;FOSL2
MAPK signaling pathway	4/314	0.00134222	0.069348	9.39498	62.1331	DUSP4;GADD45B;BDNF;MAPK4
T cell receptor regulation of apoptosis	5/603	0.00217397	0.0842414	6.22942	38.1938	CDKN1A;EGR3;GADD45B;PLK2;FOSB
TGF-beta signaling pathway	3/185	0.00289285	0.0896785	11.6485	68.0917	FOSB;INHBA;MAPK4
Signaling by NGF	3/221	0.00476241	0.101886	9.70724	51.9046	DUSP4;LINGO1;CDKN1A
AP-1 transcription factor network	2/70	0.00525863	0.101886	20.1836	105.921	FOSB;FOSL2
MicroRNA regulation of DNA damage response	2/70	0.00525863	0.101886	20.1836	105.921	CDKN1A;GADD45B
FOSB gene expression and drug abuse	1/5	0.00772669	0.116334	166.375	809.094	FOSB
Interleukin-4 regulation of apoptosis	3/267	0.0080239	0.116334	7.99716	38.5889	CDKN1A;GADD45B;INHBA
TSH regulation of gene expression	2/97	0.00987884	0.116334	14.4276	66.6174	GADD45B;PLK2
Senescence and autophagy	2/99	0.0102729	0.116334	14.1287	64.6847	CDKN1A;INHBA
Oncostatin M	3/311	0.0121324	0.116334	6.8394	30.1746	CDKN1A;DYRK3;FOSL2
MAP kinase pathway regulation through dual specificity phosphatases	1/9	0.0138665	0.116334	83.1708	355.828	DUSP4
Axonogenesis regulation by p75 neurotrophin receptor	1/9	0.0138665	0.116334	83.1708	355.828	LINGO1
p53 activity regulation	2/118	0.0143545	0.116334	11.8032	50.0891	CDKN1A;GADD45B
Interleukin-1 regulation of extracellular matrix	2/120	0.014819	0.116334	11.602	48.8658	PLK2;INHBA
Tetrahydrobiopterin (BH4) biosynthesis, recycling, salvage and regulation	1/10	0.0153956	0.116334	73.9259	308.542	GCH1
p75 neurotrophin receptor-mediated signaling	2/124	0.0157672	0.116334	11.2193	46.5583	LINGO1;BDNF
Erythropoietin-mediated neuroprotection through NF-kB	1/11	0.0169225	0.116334	66.53	271.383	CDKN1A
Folate biosynthesis	1/11	0.0169225	0.116334	66.53	271.383	GCH1
Adipogenesis	2/133	0.0179934	0.116334	10.4438	41.9606	CDKN1A;GADD45B
Peptide hormone biosynthesis	1/12	0.0184471	0.116334	60.4788	241.482	INHBA
ERK inactivation	1/12	0.0184471	0.116334	60.4788	241.482	DUSP4
NGF signaling via TRKA from the plasma membrane	2/136	0.0187635	0.116334	10.2084	40.5871	DUSP4;CDKN1A
EGF/EGFR signaling pathway	2/141	0.0200777	0.119694	9.83875	38.4513	FOSB;MAPK4
AKT phosphorylation of cytosolic targets	1/14	0.0214895	0.123366	51.1692	196.5	CDKN1A
EGFR1 pathway	2/152	0.0231006	0.127235	9.11218	34.3338	DUSP4;CDKN1A
Rb tumor suppressor/checkpoint signaling in response to DNA damage	1/16	0.0245227	0.127235	44.3422	164.428	CDKN1A
Nitric oxide metabolism	1/17	0.0260359	0.127235	41.5688	151.654	GCH1
Bone remodeling	1/18	0.0275468	0.127235	39.1216	140.52	FOSL2
G-protein-independent seven transmembrane receptor signaling	1/19	0.0290555	0.127235	36.9463	130.736	MAPK4
TP53 network	1/19	0.0290555	0.127235	36.9463	130.736	CDKN1A
Calcineurin in effects in keratinocyte differentiation	1/19	0.0290555	0.127235	36.9463	130.736	CDKN1A
ID regulation of gene expression	1/20	0.0305619	0.127235	35	122.08	CDKN1A
Cell cycle	3/453	0.0324603	0.127235	4.64738	15.93	CDKN1A;GADD45B;CENPA
Signaling events mediated by PRL	1/23	0.0350675	0.127235	30.2227	101.261	CDKN1A
Cyclins and cell cycle regulation	1/23	0.0350675	0.127235	30.2227	101.261	CDKN1A
Mitochondrial pathway of apoptosis: antiapoptotic Bcl-2 family	1/23	0.0350675	0.127235	30.2227	101.261	MAPK4
Hypoxia and p53 in the cardiovascular system	1/23	0.0350675	0.127235	30.2227	101.261	CDKN1A
Signal transduction of S1P receptor	1/24	0.0365648	0.127235	28.9072	95.6445	MAPK4
Phosphoinositides and their downstream targets	1/25	0.03806	0.127235	27.7014	90.5446	GRASP
IGF1 receptor signaling through beta-arrestin	1/25	0.03806	0.127235	27.7014	90.5446	MAPK4
ALK1 pathway	1/26	0.0395528	0.127235	26.592	85.8953	INHBA
Inhibition of activated T cell apoptosis by neuropeptides VIP and PACAP	1/26	0.0395528	0.127235	26.592	85.8953	EGR3
Fibroblast growth factor 1	1/26	0.0395528	0.127235	26.592	85.8953	CDKN1A
DNA replication	2/207	0.0407282	0.127235	6.64895	21.2822	CDKN1A;CENPA
Cell cycle: G2/M checkpoint	1/27	0.0410434	0.127235	25.5679	81.6416	CDKN1A
ERK5 role in neuronal survival pathway	1/27	0.0410434	0.127235	25.5679	81.6416	BDNF
FSH signaling pathway	1/27	0.0410434	0.127235	25.5679	81.6416	BDNF
Cell cycle: G1/S checkpoint	1/28	0.0425318	0.129263	24.6198	77.7369	CDKN1A
Influence of Ras and Rho proteins on G1 to S transition	1/29	0.044018	0.131207	23.7393	74.1415	CDKN1A
Nuclear events mediated by MAP kinases	1/30	0.0455019	0.133072	22.9195	70.8214	DUSP4
Wnt signaling pathway	2/231	0.0496031	0.142379	5.94489	17.8567	SOX11;INHBA
PIK3C1/AKT pathway	1/35	0.0528881	0.149048	19.5441	57.4514	CDKN1A
FRA pathway	1/37	0.0558271	0.149301	18.4565	53.2561	FOSL2
PI3K/AKT activation	1/37	0.0558271	0.149301	18.4565	53.2561	CDKN1A
TGF-beta regulation of extracellular matrix	3/565	0.0561864	0.149301	3.69986	10.6522	PLK2;INHBA;NPTX2
Cyclin D-associated events in G1	1/38	0.0572933	0.149301	17.9568	51.3486	CDKN1A
GAB1 signalosome	1/39	0.0587573	0.149301	17.4833	49.5537	CDKN1A
Aurora B signaling	1/39	0.0587573	0.149301	17.4833	49.5537	CENPA
FOXM1 transcription factor network	1/41	0.0616786	0.152907	16.6075	46.2655	CENPA
FSH regulation of apoptosis	2/263	0.062413	0.152907	5.20756	14.4457	DYRK3;BDNF
Bladder cancer	1/42	0.063136	0.152907	16.2016	44.7564	CDKN1A
Mitotic prometaphase	1/43	0.0645912	0.154025	15.8151	43.3282	CENPA
PI3K events in ERBB2 signaling	1/44	0.0660442	0.155104	15.4465	41.9748	CDKN1A
Deposition of new CENP-A-containing nucleosomes at the centromere	1/45	0.067495	0.155587	15.0947	40.6908	CENPA
Delta Np63 pathway	1/47	0.0703901	0.155587	14.437	38.3114	FOSL2
Regulation of NFAT transcription factors	1/47	0.0703901	0.155587	14.437	38.3114	EGR3
ATM pathway	1/48	0.0718344	0.155587	14.1291	37.2074	CDKN1A
Post-translational regulation of adherens junction stability and disassembly	1/48	0.0718344	0.155587	14.1291	37.2074	BDNF
G alpha 12 pathway	1/49	0.0732765	0.155587	13.834	36.1554	MAPK4
Angiopoietin receptor Tie2-mediated signaling	1/49	0.0732765	0.155587	13.834	36.1554	CDKN1A
JNK/MAPK pathway	1/53	0.0790233	0.165522	12.7673	32.4036	DUSP4
TAp63 pathway	1/55	0.0818838	0.169226	12.2932	30.7632	CDKN1A
SHP2 signaling	1/57	0.0847356	0.170572	11.853	29.2557	BDNF
PI3K cascade	1/57	0.0847356	0.170572	11.853	29.2557	CDKN1A
Natural killer cell receptor signaling pathway	1/60	0.0889974	0.174615	11.2486	27.212	MAPK4
Neurotrophic factor-mediated Trk receptor signaling	1/60	0.0889974	0.174615	11.2486	27.212	BDNF
Angiotensin II-stimulated signaling through G-proteins and beta-arrestin	1/64	0.0946498	0.179297	10.5323	24.8306	MAPK4
Glioma	1/65	0.0960576	0.179297	10.3672	24.2883	CDKN1A
ERK1/ERK2 MAPK pathway	1/65	0.0960576	0.179297	10.3672	24.2883	DUSP4
Interleukin-12-mediated signaling events	1/65	0.0960576	0.179297	10.3672	24.2883	GADD45B
Retinoblastoma protein regulation	1/66	0.0974633	0.179297	10.2072	23.7652	CDKN1A
G1 to S cell cycle control	1/67	0.0988668	0.179297	10.052	23.2602	CDKN1A
AMPK signaling	1/68	0.100268	0.179297	9.90149	22.7725	CDKN1A
Melanoma	1/71	0.10446	0.179297	9.47571	21.4052	CDKN1A
Cyclin A-Cdk2-associated events at S phase entry	1/72	0.105853	0.179297	9.34178	20.9789	CDKN1A
Chronic myeloid leukemia	1/73	0.107244	0.179297	9.21157	20.5662	CDKN1A
Myc repressed pathway	1/73	0.107244	0.179297	9.21157	20.5662	CDKN1A
RANKL regulation of apoptosis and immune response	1/74	0.108633	0.179297	9.08493	20.1666	BAG3
E2F transcription factor network	1/74	0.108633	0.179297	9.08493	20.1666	CDKN1A
Seven transmembrane receptor signaling through beta-arrestin	1/74	0.108633	0.179297	9.08493	20.1666	MAPK4
Arrhythmogenic right ventricular cardiomyopathy (ARVC)	1/75	0.11002	0.179297	8.96171	19.7794	EMD
Apoptosis regulation	1/78	0.114167	0.179297	8.61126	18.6872	CDKN1A
Signaling by SCF-KIT	1/78	0.114167	0.179297	8.61126	18.6872	CDKN1A
p73 transcription factor network	1/79	0.115546	0.179297	8.50043	18.3447	CDKN1A
Apoptosis modulation and signaling	1/80	0.116922	0.179297	8.39241	18.0122	BAG3
MAP kinase signaling pathway	1/81	0.118296	0.179297	8.28708	17.6893	MAPK4
ATM-dependent DNA damage response	1/82	0.119668	0.179297	8.18436	17.3756	CDKN1A
Regular glucocorticoid receptor pathway	1/82	0.119668	0.179297	8.18436	17.3756	CDKN1A
SMAD2/3 nuclear pathway	1/82	0.119668	0.179297	8.18436	17.3756	CDKN1A
T cell signal transduction	1/83	0.121039	0.179297	8.08415	17.0709	MAPK4
Differentiation pathway in PC12 cells	1/84	0.122407	0.179297	7.98635	16.7746	EGR3
TGF-beta regulation of skeletal system development	1/85	0.123773	0.179297	7.89087	16.4865	INHBA
MicroRNAs in cardiomyocyte hypertrophy	1/85	0.123773	0.179297	7.89087	16.4865	MAPK4
C-Myb transcription factor network	1/85	0.123773	0.179297	7.89087	16.4865	CDKN1A
DNA replication pre-Initiation	1/88	0.127858	0.180164	7.61762	15.6682	CDKN1A
HIF-1 degradation in normoxia	1/88	0.127858	0.180164	7.61762	15.6682	MAPK4
Androgen receptor signaling, proteolysis, and transcription regulation	1/88	0.127858	0.180164	7.61762	15.6682	CDKN1A
Prostate cancer	1/89	0.129216	0.180437	7.53068	15.4098	CDKN1A
Signaling by ERBB4	1/93	0.134627	0.186314	7.20181	14.4414	CDKN1A
ERBB signaling pathway	1/94	0.135974	0.186514	7.12401	14.2145	CDKN1A
M phase pathway	1/96	0.138664	0.188534	6.97333	13.7772	CENPA
Downstream signaling events Of B cell receptor (BCR)	1/98	0.141345	0.190508	6.82887	13.3611	CDKN1A
Dilated cardiomyopathy	1/100	0.144017	0.190792	6.69024	12.9645	EMD
Integrin-mediated cell adhesion	1/100	0.144017	0.190792	6.69024	12.9645	MAPK4
Signaling by ERBB2	1/102	0.146682	0.192676	6.5571	12.5863	CDKN1A
Chromosome maintenance	1/103	0.148012	0.192788	6.49248	12.4037	CENPA
Fibroblast growth factor receptor pathway	1/105	0.150665	0.194608	6.36699	12.0508	MAPK4
G alpha i pathway	1/108	0.154629	0.198078	6.18754	11.5504	MAPK4
Epidermal growth factor receptor (EGFR) pathway	1/111	0.158575	0.199831	6.01788	11.0821	MAPK4
Signaling by EGFR in cancer	1/111	0.158575	0.199831	6.01788	11.0821	CDKN1A
S phase	1/112	0.159887	0.199858	5.96336	10.9326	CDKN1A
Fas signaling pathway	1/115	0.163809	0.203124	5.80556	10.5026	MAPK4
Cell cycle checkpoints	1/117	0.166415	0.204691	5.70489	10.2304	CDKN1A
Prolactin regulation of apoptosis	1/118	0.167714	0.204691	5.65584	10.0985	DUSP4
G alpha s pathway	1/120	0.170308	0.206142	5.56022	9.84243	MAPK4
Notch signaling pathway	1/121	0.171601	0.206142	5.51361	9.71819	CDKN1A
Signaling by PDGF	1/122	0.172893	0.206142	5.46777	9.59638	CDKN1A
Interleukin-1 signaling pathway	1/125	0.176757	0.209063	5.33468	9.24489	MAPK4
Neurotrophin signaling pathway	1/126	0.178041	0.209063	5.29173	9.13216	BDNF
Signaling by FGFR in disease	1/128	0.180603	0.210478	5.20787	8.91303	CDKN1A
TNF-alpha effects on cytokine activity, cell motility, and apoptosis	1/135	0.189511	0.217586	4.93408	8.2069	INHBA
Mitotic G1-G1/S phases	1/135	0.189511	0.217586	4.93408	8.2069	CDKN1A
Adrenergic pathway	1/137	0.192038	0.218867	4.86103	8.02099	MAPK4
p53 signaling pathway	1/139	0.194558	0.220121	4.7901	7.8415	CDKN1A
Signal transduction	3/1020	0.208716	0.233637	1.99663	3.12828	DUSP4;LINGO1;CDKN1A
Signaling by the B cell receptor (BCR)	1/151	0.20952	0.233637	4.40422	6.88352	CDKN1A
Integrin signaling pathway	1/155	0.214447	0.237423	4.28896	6.60369	MAPK4
Toll receptor cascades	1/159	0.219344	0.241123	4.17954	6.34083	DUSP4
Huntington's disease	1/184	0.24929	0.272112	3.60401	5.00647	BDNF
Amino acid metabolism	1/195	0.262111	0.284106	3.39777	4.54957	INHBA
Antigen-activated B-cell receptor generation of second messengers	1/211	0.280382	0.3018	3.13635	3.98819	MAPK4
Actin cytoskeleton regulation	1/226	0.297113	0.317604	2.92504	3.54995	MAPK4
Focal adhesion	1/233	0.304792	0.32358	2.83578	3.36926	MAPK4
Cytokine-cytokine receptor interaction	1/265	0.338872	0.357314	2.48801	2.69235	INHBA
Insulin signaling pathway	1/277	0.35123	0.367842	2.37838	2.48853	MAPK4
Interleukin-2 signaling pathway	2/847	0.380169	0.395478	1.56082	1.50953	DUSP4;FOSL2
Innate immune system	1/319	0.392748	0.40584	2.05985	1.92511	DUSP4
Pathways in cancer	1/325	0.398465	0.409021	2.02109	1.85968	CDKN1A
Immune system	2/998	0.462482	0.47161	1.31374	1.01309	DUSP4;CDKN1A
Adaptive immune system	1/606	0.615015	0.623054	1.06689	0.518624	CDKN1A
Disease	1/674	0.654761	0.659013	0.955721	0.404733	CDKN1A
Metabolism	2/1615	0.726482	0.726482	0.78483	0.250786	GCH1;INHBA

## Sheet: GO_Molecular_Function_2021
Term	Overlap	P-value	Adjusted P-value	Odds Ratio	Combined Score	Genes
mitogen-activated protein kinase binding (GO:0051019)	2/29	0.000919668	0.0579391	50.9374	356.129	DUSP4;GCH1
protein kinase binding (GO:0019901)	4/506	0.00741332	0.0968475	5.74502	28.1763	DUSP4;CDKN1A;GCH1;MAPK4
growth factor activity (GO:0008083)	2/87	0.00801399	0.0968475	16.1331	77.8673	BDNF;INHBA
LBD domain binding (GO:0050693)	1/6	0.00926509	0.0968475	133.093	623.077	PROX1
MAP kinase tyrosine/serine/threonine phosphatase activity (GO:0017017)	1/10	0.0153956	0.0968475	73.9259	308.542	DUSP4
cyclin-dependent protein serine/threonine kinase inhibitor activity (GO:0004861)	1/10	0.0153956	0.0968475	73.9259	308.542	CDKN1A
activin receptor binding (GO:0070697)	1/10	0.0153956	0.0968475	73.9259	308.542	INHBA
protein tyrosine/threonine phosphatase activity (GO:0008330)	1/10	0.0153956	0.0968475	73.9259	308.542	DUSP4
protein serine/threonine kinase activity (GO:0004674)	3/344	0.0158801	0.0968475	6.16716	25.5486	DYRK3;PLK2;MAPK4
adenyl nucleotide binding (GO:0030554)	1/11	0.0169225	0.0968475	66.53	271.383	BAG3
adenyl-nucleotide exchange factor activity (GO:0000774)	1/11	0.0169225	0.0968475	66.53	271.383	BAG3
MAP kinase phosphatase activity (GO:0033549)	1/12	0.0184471	0.0968475	60.4788	241.482	DUSP4
MAP kinase activity (GO:0004707)	1/14	0.0214895	0.0981528	51.1692	196.5	MAPK4
death receptor binding (GO:0005123)	1/15	0.0230072	0.0981528	47.5119	179.212	BDNF
sequence-specific double-stranded DNA binding (GO:1990837)	4/712	0.0233697	0.0981528	4.03034	15.1392	EGR3;FOSB;SOX11;PROX1
RNA polymerase II cis-regulatory region sequence-specific DNA binding (GO:0000978)	5/1149	0.0303479	0.112466	3.1645	11.06	EGR3;FOSB;SOX11;PROX1;FOSL2
cis-regulatory region sequence-specific DNA binding (GO:0000987)	5/1149	0.0303479	0.112466	3.1645	11.06	EGR3;FOSB;SOX11;PROX1;FOSL2
protein tyrosine/serine/threonine phosphatase activity (GO:0008138)	1/22	0.0335679	0.117488	31.6635	107.472	DUSP4
epidermal growth factor receptor binding (GO:0005154)	1/26	0.0395528	0.131149	26.592	85.8953	LINGO1
transcription regulatory region nucleic acid binding (GO:0001067)	2/212	0.042522	0.133944	6.489	20.4905	SOX11;PROX1
protein serine/threonine kinase inhibitor activity (GO:0030291)	1/30	0.0455019	0.136506	22.9195	70.8214	CDKN1A
beta-tubulin binding (GO:0048487)	1/32	0.0484631	0.136793	21.4387	64.894	EMD
kinase inhibitor activity (GO:0019210)	1/33	0.0499403	0.136793	20.7677	62.2393	CDKN1A
transcription cis-regulatory region binding (GO:0000976)	3/549	0.0523942	0.137535	3.81142	11.2397	SOX11;PROX1;FOSL2
RNA polymerase II transcription regulatory region sequence-specific DNA binding (GO:0000977)	5/1359	0.0559512	0.138826	2.64388	7.62302	EGR3;FOSB;SOX11;PROX1;FOSL2
ATPase regulator activity (GO:0060590)	1/38	0.0572933	0.138826	17.9568	51.3486	BAG3
protein kinase inhibitor activity (GO:0004860)	1/43	0.0645912	0.148599	15.8151	43.3282	CDKN1A
cyclin-dependent protein serine/threonine kinase regulator activity (GO:0016538)	1/44	0.0660442	0.148599	15.4465	41.9748	CDKN1A
double-stranded DNA binding (GO:0003690)	3/651	0.0787428	0.165898	3.19461	8.11932	EGR3;FOSB;PROX1
phosphoric ester hydrolase activity (GO:0042578)	1/53	0.0790233	0.165898	12.7673	32.4036	DUSP4
receptor ligand activity (GO:0048018)	2/307	0.0816324	0.165898	4.44635	11.1405	BDNF;INHBA
cadherin binding (GO:0045296)	2/322	0.0885605	0.166747	4.2347	10.2652	BAG3;EMD
protein serine/threonine phosphatase activity (GO:0004722)	1/62	0.0918278	0.166747	10.8787	25.9766	DUSP4
protein kinase activator activity (GO:0030295)	1/63	0.0932399	0.166747	10.7027	25.393	CDKN1A
DNA-binding transcription activator activity, RNA polymerase II-specific (GO:0001228)	2/333	0.0937511	0.166747	4.09168	9.68546	SOX11;FOSL2
sequence-specific DNA binding (GO:0043565)	3/707	0.0952837	0.166747	2.93197	6.89276	EGR3;FOSB;PROX1
protein tyrosine phosphatase activity (GO:0004725)	1/74	0.108633	0.184969	9.08493	20.1666	DUSP4
hormone activity (GO:0005179)	1/78	0.114167	0.186651	8.61126	18.6872	INHBA
phosphatase activity (GO:0016791)	1/79	0.115546	0.186651	8.50043	18.3447	DUSP4
protein kinase regulator activity (GO:0019887)	1/98	0.141345	0.222618	6.82887	13.3611	CDKN1A
growth factor receptor binding (GO:0070851)	1/105	0.150665	0.231509	6.36699	12.0508	LINGO1
purine ribonucleoside triphosphate binding (GO:0035639)	2/460	0.159055	0.233833	2.93796	5.40146	DYRK3;GCH1
kinase binding (GO:0019900)	2/461	0.1596	0.233833	2.93141	5.37938	CDKN1A;MAPK4
nuclear receptor binding (GO:0016922)	1/120	0.170308	0.24385	5.56022	9.84243	PROX1
magnesium ion binding (GO:0000287)	1/146	0.203319	0.284646	4.55724	7.2596	DYRK3
cytokine activity (GO:0005125)	1/173	0.236253	0.323068	3.83663	5.53568	INHBA
actin binding (GO:0003779)	1/177	0.241019	0.323068	3.74867	5.33391	EMD
GTP binding (GO:0005525)	1/189	0.255144	0.326196	3.50727	4.79067	GCH1
RNA polymerase II-specific DNA-binding transcription factor binding (GO:0061629)	1/190	0.25631	0.326196	3.48854	4.74919	PROX1
protein homodimerization activity (GO:0042803)	2/636	0.258886	0.326196	2.10323	2.84224	GCH1;MAPK4
guanyl ribonucleotide binding (GO:0032561)	1/214	0.283759	0.346502	3.09171	3.89441	GCH1
GTPase activity (GO:0003924)	1/216	0.286002	0.346502	3.06264	3.83368	GCH1
DNA-binding transcription repressor activity, RNA polymerase II-specific (GO:0001227)	1/256	0.329454	0.390847	2.57699	2.86129	PROX1
ubiquitin protein ligase binding (GO:0031625)	1/265	0.338872	0.390847	2.48801	2.69235	CDKN1A
nucleoside-triphosphatase activity (GO:0017111)	1/278	0.35225	0.390847	2.36968	2.47255	GCH1
ATP binding (GO:0005524)	1/278	0.35225	0.390847	2.36968	2.47255	DYRK3
ubiquitin-like protein ligase binding (GO:0044389)	1/282	0.356313	0.390847	2.33547	2.41008	CDKN1A
DNA binding (GO:0003677)	2/811	0.359828	0.390847	1.63335	1.6695	FOSB;PROX1
adenyl ribonucleotide binding (GO:0032559)	1/306	0.38018	0.400214	2.14907	2.07839	DYRK3
tubulin binding (GO:0015631)	1/307	0.381156	0.400214	2.14194	2.066	EMD
zinc ion binding (GO:0008270)	1/336	0.408812	0.422216	1.95363	1.74752	GCH1
transition metal ion binding (GO:0046914)	1/445	0.502454	0.510558	1.46584	1.00887	GCH1
metal ion binding (GO:0046872)	1/517	0.556255	0.556255	1.25665	0.737063	DYRK3
