# Supplementary material for: Identification of activity-induced Egr3-dependent genes reveals genes associated with DNA damage response and schizophrenia
Source: Transl Psychiatry. 2022 Aug 8;12:320. doi: 10.1038/s41398-022-02069-8 (PMC9360026; doi:10.1038/s41398-022-02069-8)
Supplement: Supplementary file 12 — Supplemental Table 8 [file 41398_2022_2069_MOESM12_ESM.xlsx]

## Sheet: Cluster 4 Gene List
Cluster 4 DEGs
1700019N12RIK
2210017A09RIK
3526401B18RIK
C1QL2
CAMKK1
E130113K22RIK
GM484
KCTD4
PSMB5
RASL10A
RPL7A
SLC30A3
WFS1
1700019N12RIK
2210017A09RIK
3526401B18RIK
C1QL2
CAMKK1
E130113K22RIK
GM484
KCTD4
PSMB5
RASL10A
RPL7A
SLC30A3
WFS1
XLR4A

## Sheet: KEGG_2019_Mouse
Term	Overlap	P-value	Adjusted P-value	Odds Ratio	Combined Score	Genes
Proteasome	1/46	0.031733	0.126932	34.0872	117.614	PSMB5
Protein processing in endoplasmic reticulum	1/163	0.108281	0.130679	9.41311	20.9255	WFS1
Ribosome	1/170	0.112678	0.130679	9.02003	19.6927	RPL7A
Alcoholism	1/199	0.130679	0.130679	7.68765	15.6444	CAMKK1

## Sheet: GO_Biological_Process_2021
Term	Overlap	P-value	Adjusted P-value	Odds Ratio	Combined Score	Genes
regulation of sequestering of zinc ion (GO:0061088)	1/5	0.0034954	0.130388	384.269	2173.55	SLC30A3
regulation of type B pancreatic cell apoptotic process (GO:2000674)	1/5	0.0034954	0.130388	384.269	2173.55	WFS1
ER overload response (GO:0006983)	1/8	0.0055872	0.130388	219.549	1138.86	WFS1
negative regulation of endoplasmic reticulum unfolded protein response (GO:1900102)	1/13	0.00906449	0.130388	128.038	602.215	WFS1
regulation of response to endoplasmic reticulum stress (GO:1905897)	1/14	0.00975859	0.130388	118.183	547.143	WFS1
positive regulation of nitrogen compound metabolic process (GO:0051173)	1/20	0.0139137	0.130388	80.8381	345.573	WFS1
endoplasmic reticulum calcium ion homeostasis (GO:0032469)	1/20	0.0139137	0.130388	80.8381	345.573	WFS1
zinc ion transport (GO:0006829)	1/21	0.0146047	0.130388	76.7923	324.556	SLC30A3
zinc ion transmembrane transport (GO:0071577)	1/22	0.0152952	0.130388	73.1319	305.707	SLC30A3
proteasomal ubiquitin-independent protein catabolic process (GO:0010499)	1/22	0.0152952	0.130388	73.1319	305.707	PSMB5
negative regulation of response to endoplasmic reticulum stress (GO:1903573)	1/25	0.017364	0.130388	63.9808	259.337	WFS1
divalent inorganic cation homeostasis (GO:0072507)	1/25	0.017364	0.130388	63.9808	259.337	WFS1
maturation of LSU-rRNA (GO:0000470)	1/26	0.0180527	0.130388	61.4185	246.562	RPL7A
response to zinc ion (GO:0010043)	1/29	0.0201161	0.130388	54.8297	214.178	SLC30A3
proteasome-mediated ubiquitin-dependent protein catabolic process (GO:0043161)	2/321	0.0205751	0.130388	10.2753	39.9061	PSMB5;WFS1
ion homeostasis (GO:0050801)	1/30	0.020803	0.130388	52.9363	205.004	SLC30A3
renal water homeostasis (GO:0003091)	1/31	0.0214895	0.130388	51.1692	196.5	WFS1
post-translational protein modification (GO:0043687)	2/345	0.0235458	0.130388	9.5447	35.7813	PSMB5;WFS1
positive regulation of calcium ion transport (GO:0051928)	1/37	0.0255989	0.130388	42.6282	156.241	WFS1
negative regulation of epithelial cell apoptotic process (GO:1904036)	1/37	0.0255989	0.130388	42.6282	156.241	WFS1
metal ion homeostasis (GO:0055065)	1/44	0.030373	0.130388	35.6762	124.66	WFS1
regulation of protein metabolic process (GO:0051246)	1/48	0.0330912	0.130388	32.6334	111.23	WFS1
cellular protein metabolic process (GO:0044267)	2/417	0.0334444	0.130388	7.85984	26.7067	RPL7A;WFS1
positive regulation of ion transport (GO:0043270)	1/50	0.0344477	0.130388	31.2983	105.422	WFS1
regulation of cellular amine metabolic process (GO:0033238)	1/51	0.0351253	0.130388	30.6708	102.711	PSMB5
IRE1-mediated unfolded protein response (GO:0036498)	1/53	0.0364791	0.130388	29.4882	97.6358	WFS1
regulation of cellular amino acid metabolic process (GO:0006521)	1/54	0.0371554	0.130388	28.9303	95.2574	PSMB5
renal system development (GO:0072001)	1/57	0.0391815	0.130388	27.3764	88.6871	WFS1
negative regulation of cell cycle G2/M phase transition (GO:1902750)	1/57	0.0391815	0.130388	27.3764	88.6871	PSMB5
ribosomal large subunit biogenesis (GO:0042273)	1/57	0.0391815	0.130388	27.3764	88.6871	RPL7A
regulation of calcium ion transport (GO:0051924)	1/58	0.039856	0.130388	26.8947	86.6678	WFS1
negative regulation of response to stimulus (GO:0048585)	1/61	0.0418768	0.130388	25.5462	81.0585	WFS1
regulation of cellular ketone metabolic process (GO:0010565)	1/64	0.0438937	0.130388	24.326	76.0427	PSMB5
pre-replicative complex assembly (GO:0036388)	1/64	0.0438937	0.130388	24.326	76.0427	PSMB5
negative regulation of G2/M transition of mitotic cell cycle (GO:0010972)	1/66	0.0452361	0.130388	23.5751	72.9853	PSMB5
kidney development (GO:0001822)	1/70	0.0479157	0.130388	22.204	67.4627	WFS1
carbohydrate homeostasis (GO:0033500)	1/70	0.0479157	0.130388	22.204	67.4627	WFS1
regulation of hematopoietic stem cell differentiation (GO:1902036)	1/71	0.0485845	0.130388	21.8857	66.1923	PSMB5
response to metal ion (GO:0010038)	1/71	0.0485845	0.130388	21.8857	66.1923	SLC30A3
negative regulation of neuron apoptotic process (GO:0043524)	1/71	0.0485845	0.130388	21.8857	66.1923	WFS1
ubiquitin-dependent ERAD pathway (GO:0030433)	1/73	0.0499208	0.130388	21.2756	63.7699	WFS1
antigen processing and presentation of exogenous peptide antigen via MHC class I, TAP-dependent (GO:0002479)	1/73	0.0499208	0.130388	21.2756	63.7699	PSMB5
NIK/NF-kappaB signaling (GO:0038061)	1/74	0.0505883	0.130388	20.9831	62.6144	PSMB5
regulation of hematopoietic progenitor cell differentiation (GO:1901532)	1/75	0.0512553	0.130388	20.6985	61.494	PSMB5
regulation of transcription from RNA polymerase II promoter in response to hypoxia (GO:0061418)	1/75	0.0512553	0.130388	20.6985	61.494	PSMB5
positive regulation of growth (GO:0045927)	1/76	0.0519219	0.130388	20.4215	60.4072	WFS1
positive regulation of protein modification by small protein conjugation or removal (GO:1903322)	1/77	0.0525881	0.130388	20.1518	59.3525	WFS1
antigen processing and presentation of exogenous peptide antigen via MHC class I (GO:0042590)	1/78	0.0532539	0.130388	19.8891	58.3285	PSMB5
positive regulation of protein ubiquitination (GO:0031398)	1/82	0.0559125	0.130388	18.9031	54.516	WFS1
anaphase-promoting complex-dependent catabolic process (GO:0031145)	1/84	0.0572393	0.130388	18.4458	52.7644	PSMB5
Wnt signaling pathway, planar cell polarity pathway (GO:0060071)	1/85	0.057902	0.130388	18.2253	51.9239	PSMB5
glucose homeostasis (GO:0042593)	1/86	0.0585643	0.130388	18.01	51.1056	WFS1
ERAD pathway (GO:0036503)	1/87	0.0592261	0.130388	17.7996	50.3088	WFS1
regulation of transcription from RNA polymerase II promoter in response to stress (GO:0043618)	1/87	0.0592261	0.130388	17.7996	50.3088	PSMB5
regulation of establishment of planar polarity (GO:0090175)	1/88	0.0598875	0.130388	17.5942	49.5326	PSMB5
sensory perception of mechanical stimulus (GO:0050954)	1/88	0.0598875	0.130388	17.5942	49.5326	WFS1
SCF-dependent proteasomal ubiquitin-dependent protein catabolic process (GO:0031146)	1/89	0.0605485	0.130388	17.3934	48.7764	PSMB5
SRP-dependent cotranslational protein targeting to membrane (GO:0006614)	1/90	0.0612091	0.130388	17.1971	48.0393	RPL7A
sensory perception of sound (GO:0007605)	1/91	0.0618692	0.130388	17.0051	47.3207	WFS1
regulation of stem cell differentiation (GO:2000736)	1/91	0.0618692	0.130388	17.0051	47.3207	PSMB5
negative regulation of mitotic cell cycle phase transition (GO:1901991)	1/92	0.0625289	0.130388	16.8174	46.62	PSMB5
cytoplasmic translation (GO:0002181)	1/93	0.0631881	0.130388	16.6338	45.9365	RPL7A
visual perception (GO:0007601)	1/93	0.0631881	0.130388	16.6338	45.9365	WFS1
negative regulation of cell death (GO:0060548)	1/94	0.063847	0.130388	16.4541	45.2696	WFS1
interleukin-1-mediated signaling pathway (GO:0070498)	1/94	0.063847	0.130388	16.4541	45.2696	PSMB5
cotranslational protein targeting to membrane (GO:0006613)	1/94	0.063847	0.130388	16.4541	45.2696	RPL7A
regulation of cell cycle phase transition (GO:1901987)	1/95	0.0645054	0.130388	16.2782	44.6187	PSMB5
sensory perception of light stimulus (GO:0050953)	1/95	0.0645054	0.130388	16.2782	44.6187	WFS1
calcium ion homeostasis (GO:0055074)	1/97	0.0658209	0.130388	15.9375	43.363	WFS1
regulation of neuron apoptotic process (GO:0043523)	1/98	0.066478	0.130388	15.7724	42.7572	WFS1
negative regulation of neuron death (GO:1901215)	1/98	0.066478	0.130388	15.7724	42.7572	WFS1
protein targeting to ER (GO:0045047)	1/103	0.0697571	0.130388	14.9955	39.929	RPL7A
small GTPase mediated signal transduction (GO:0007264)	1/106	0.0717195	0.130388	14.5648	38.3782	RASL10A
regulation of protein ubiquitination (GO:0031396)	1/109	0.0736779	0.130388	14.1581	36.9251	WFS1
response to endoplasmic reticulum stress (GO:0034976)	1/110	0.0743299	0.130388	14.0275	36.4609	WFS1
regulation of protein kinase activity (GO:0045859)	1/110	0.0743299	0.130388	14.0275	36.4609	CAMKK1
Fc-epsilon receptor signaling pathway (GO:0038095)	1/111	0.0749815	0.130388	13.8993	36.0063	PSMB5
Fc receptor signaling pathway (GO:0038093)	1/112	0.0756326	0.130388	13.7734	35.5611	PSMB5
nuclear-transcribed mRNA catabolic process, nonsense-mediated decay (GO:0000184)	1/113	0.0762833	0.130388	13.6497	35.1249	RPL7A
positive regulation of kinase activity (GO:0033674)	1/114	0.0769336	0.130388	13.5283	34.6974	CAMKK1
cellular response to lectin (GO:1990858)	1/115	0.0775834	0.130388	13.4089	34.2785	PSMB5
stimulatory C-type lectin receptor signaling pathway (GO:0002223)	1/115	0.0775834	0.130388	13.4089	34.2785	PSMB5
positive regulation of protein metabolic process (GO:0051247)	1/115	0.0775834	0.130388	13.4089	34.2785	WFS1
tumor necrosis factor-mediated signaling pathway (GO:0033209)	1/116	0.0782329	0.130388	13.2916	33.868	PSMB5
innate immune response activating cell surface receptor signaling pathway (GO:0002220)	1/119	0.0801786	0.132059	12.9518	32.6838	PSMB5
regulation of mRNA catabolic process (GO:0061013)	1/122	0.0821205	0.133685	12.6287	31.5664	PSMB5
non-canonical Wnt signaling pathway (GO:0035567)	1/124	0.083413	0.134228	12.4221	30.856	PSMB5
DNA-dependent DNA replication (GO:0006261)	1/129	0.0866368	0.135267	11.9339	29.1907	PSMB5
positive regulation of canonical Wnt signaling pathway (GO:0090263)	1/130	0.0872803	0.135267	11.8408	28.8753	PSMB5
regulation of primary metabolic process (GO:0080090)	1/130	0.0872803	0.135267	11.8408	28.8753	PSMB5
cellular response to hypoxia (GO:0071456)	1/131	0.0879234	0.135267	11.7491	28.5655	PSMB5
cellular calcium ion homeostasis (GO:0006874)	1/136	0.0911325	0.13868	11.3111	27.0951	WFS1
protein-DNA complex assembly (GO:0065004)	1/143	0.0956077	0.142394	10.7497	25.235	PSMB5
negative regulation of DNA-binding transcription factor activity (GO:0043433)	1/143	0.0956077	0.142394	10.7497	25.235	WFS1
regulation of mRNA stability (GO:0043488)	1/146	0.0975193	0.143713	10.5257	24.5008	PSMB5
regulation of G2/M transition of mitotic cell cycle (GO:0010389)	1/149	0.0994272	0.144998	10.3108	23.8007	PSMB5
positive regulation of Wnt signaling pathway (GO:0030177)	1/153	0.101965	0.145984	10.0374	22.9167	PSMB5
positive regulation of protein kinase activity (GO:0045860)	1/154	0.102599	0.145984	9.97134	22.704	CAMKK1
cellular response to interleukin-1 (GO:0071347)	1/155	0.103232	0.145984	9.90609	22.4945	PSMB5
T cell receptor signaling pathway (GO:0050852)	1/158	0.105128	0.14718	9.71534	21.8845	PSMB5
peptide biosynthetic process (GO:0043043)	1/162	0.107652	0.147757	9.47205	21.1118	RPL7A
rRNA metabolic process (GO:0016072)	1/162	0.107652	0.147757	9.47205	21.1118	RPL7A
negative regulation of canonical Wnt signaling pathway (GO:0090090)	1/165	0.10954	0.148889	9.29737	20.5609	PSMB5
nuclear-transcribed mRNA catabolic process (GO:0000956)	1/171	0.113304	0.152525	8.96652	19.5262	RPL7A
rRNA processing (GO:0006364)	1/173	0.114556	0.152741	8.86136	19.1998	RPL7A
regulation of mitotic cell cycle (GO:0007346)	1/178	0.117678	0.154787	8.60887	18.4213	PSMB5
protein stabilization (GO:0050821)	1/179	0.118301	0.154787	8.56007	18.2716	WFS1
antigen receptor-mediated signaling pathway (GO:0050851)	1/185	0.122032	0.158088	8.27843	17.4135	PSMB5
regulation of mitotic cell cycle phase transition (GO:1901990)	1/188	0.123891	0.158088	8.14439	17.0083	PSMB5
negative regulation of Wnt signaling pathway (GO:0030178)	1/191	0.125747	0.158088	8.01457	16.6181	PSMB5
ribosome biogenesis (GO:0042254)	1/192	0.126365	0.158088	7.97221	16.4911	RPL7A
cellular response to tumor necrosis factor (GO:0071356)	1/194	0.1276	0.158088	7.8888	16.2419	PSMB5
regulation of programmed cell death (GO:0043067)	1/194	0.1276	0.158088	7.8888	16.2419	WFS1
ncRNA processing (GO:0034470)	1/201	0.131908	0.161992	7.61	15.4152	RPL7A
proteasomal protein catabolic process (GO:0010498)	1/205	0.134361	0.16357	7.45928	14.9725	PSMB5
translation (GO:0006412)	1/214	0.139856	0.168792	7.14085	14.047	RPL7A
anterograde trans-synaptic signaling (GO:0098916)	1/244	0.157942	0.188784	6.24976	11.5341	CAMKK1
cellular protein modification process (GO:0006464)	2/1025	0.159118	0.188784	3.08944	5.67873	PSMB5;WFS1
regulation of canonical Wnt signaling pathway (GO:0060828)	1/253	0.163298	0.192116	6.02381	10.9162	PSMB5
protein deubiquitination (GO:0016579)	1/267	0.171567	0.200162	5.70272	10.0526	PSMB5
inorganic cation transmembrane transport (GO:0098662)	1/274	0.175674	0.202935	5.55452	9.66002	SLC30A3
protein modification by small protein removal (GO:0070646)	1/276	0.176843	0.202935	5.51357	9.55221	PSMB5
proteolysis (GO:0006508)	1/287	0.183249	0.208576	5.29855	8.99115	PSMB5
MAPK cascade (GO:0000165)	1/303	0.192484	0.217321	5.01375	8.26137	PSMB5
chemical synaptic transmission (GO:0007268)	1/306	0.194205	0.217509	4.96368	8.13469	CAMKK1
protein polyubiquitination (GO:0000209)	1/314	0.198777	0.219124	4.83485	7.81105	PSMB5
cellular macromolecule biosynthetic process (GO:0034645)	1/314	0.198777	0.219124	4.83485	7.81105	RPL7A
ubiquitin-dependent protein catabolic process (GO:0006511)	1/354	0.221278	0.24135	4.27827	6.45308	PSMB5
gene expression (GO:0010467)	1/356	0.222387	0.24135	4.25374	6.3948	RPL7A
positive regulation of protein phosphorylation (GO:0001934)	1/371	0.230662	0.248405	4.07817	5.98187	CAMKK1
negative regulation of programmed cell death (GO:0043069)	1/381	0.236132	0.252177	3.96883	5.72845	WFS1
positive regulation of macromolecule metabolic process (GO:0010604)	1/384	0.237767	0.252177	3.93714	5.65556	WFS1
negative regulation of apoptotic process (GO:0043066)	1/485	0.290927	0.306239	3.09949	3.82689	WFS1
protein ubiquitination (GO:0016567)	1/525	0.311012	0.324938	2.85702	3.33678	PSMB5
negative regulation of cellular process (GO:0048523)	1/566	0.33105	0.343311	2.64411	2.92303	WFS1
cytokine-mediated signaling pathway (GO:0019221)	1/621	0.357081	0.367584	2.40273	2.47431	PSMB5
negative regulation of transcription by RNA polymerase II (GO:0000122)	1/684	0.385741	0.394188	2.17401	2.07093	WFS1
regulation of apoptotic process (GO:0042981)	1/742	0.411074	0.417031	1.99782	1.77603	WFS1
negative regulation of transcription, DNA-templated (GO:0045892)	1/948	0.493417	0.496967	1.5465	1.09245	WFS1
regulation of transcription by RNA polymerase II (GO:0006357)	1/2206	0.805389	0.805389	0.620304	0.134252	WFS1

## Sheet: WikiPathways_2019_Mouse
Term	Overlap	P-value	Adjusted P-value	Odds Ratio	Combined Score	Genes
Proteasome Degradation WP519	1/52	0.0358024	0.0937933	30.0679	100.118	PSMB5
Cytoplasmic Ribosomal Proteins WP163	1/92	0.0625289	0.0937933	16.8174	46.62	RPL7A
TNF-alpha NF-kB Signaling Pathway WP246	1/187	0.123272	0.123272	8.18859	17.1417	PSMB5

## Sheet: BioPlanet_2019
Term	Overlap	P-value	Adjusted P-value	Odds Ratio	Combined Score	Genes
Zinc efflux and compartmentalization by the SLC30 family	1/7	0.00489039	0.11771	256.154	1362.86	SLC30A3
Calcium/calmodulin-dependent protein kinase activation	1/9	0.00628356	0.11771	192.096	973.893	CAMKK1
Disease	3/674	0.0105053	0.11771	7.85056	35.7662	RPL7A;PSMB5;WFS1
Zinc transporters	1/17	0.0118382	0.11771	96.0096	425.939	SLC30A3
Proteasome complex	1/24	0.0166748	0.11771	66.7659	273.33	PSMB5
Metal ion solute carrier family (SLC) transporters	1/25	0.017364	0.11771	63.9808	259.337	SLC30A3
PGC-1a regulation	1/26	0.0180527	0.11771	61.4185	246.562	CAMKK1
Activation of NMDA receptor upon glutamate binding and postsynaptic events	1/37	0.0255989	0.11771	42.6282	156.241	CAMKK1
Activation of chaperones by IRE1 alpha	1/48	0.0330912	0.11771	32.6334	111.23	WFS1
Autodegradation of Cdh1 by Cdh1-APC/C	1/58	0.039856	0.11771	26.8947	86.6678	PSMB5
Licensing factor removal from origins	1/61	0.0418768	0.11771	25.5462	81.0585	PSMB5
Proteasome degradation	1/63	0.0432219	0.11771	24.7196	77.6544	PSMB5
Ubiquitin-mediated degradation of phosphorylated Cdc25A	1/64	0.0438937	0.11771	24.326	76.0427	PSMB5
Destabilization of mRNA by AUF1 (hnRNP D0)	1/66	0.0452361	0.11771	23.5751	72.9853	PSMB5
Adipocytokine signaling pathway	1/67	0.0459067	0.11771	23.2168	71.5343	CAMKK1
AMPK signaling	1/68	0.0465768	0.11771	22.8691	70.1316	CAMKK1
Activation of NF-kappaB in B cells	1/68	0.0465768	0.11771	22.8691	70.1316	PSMB5
NFAT involvement in hypertrophy of the heart	1/69	0.0472465	0.11771	22.5317	68.7752	CAMKK1
Cyclin A-Cdk2-associated events at S phase entry	1/72	0.0492529	0.11771	21.5764	64.9619	PSMB5
Cap-dependent translation initiation	1/73	0.0499208	0.11771	21.2756	63.7699	RPL7A
Degradation of beta-catenin by the destruction complex	1/73	0.0499208	0.11771	21.2756	63.7699	PSMB5
Apoptosis regulation	1/78	0.0532539	0.11771	19.8891	58.3285	PSMB5
Unfolded protein response	1/79	0.0539192	0.11771	19.6331	57.334	WFS1
Antigen processing: cross presentation	1/79	0.0539192	0.11771	19.6331	57.334	PSMB5
Antigen processing and presentation	1/81	0.0552485	0.11771	19.1404	55.4289	PSMB5
APC/C-mediated degradation of cell cycle proteins	1/82	0.0559125	0.11771	18.9031	54.516	PSMB5
mRNA stability regulation by proteins that bind AU-rich elements	1/86	0.0585643	0.11771	18.01	51.1056	PSMB5
DNA replication pre-Initiation	1/88	0.0598875	0.11771	17.5942	49.5326	PSMB5
HIF-1 degradation in normoxia	1/88	0.0598875	0.11771	17.5942	49.5326	PSMB5
Transport of glucose and other sugars, bile salts and organic acids, metal ions and amine compounds	1/96	0.0651633	0.122234	16.1061	43.9834	SLC30A3
Downstream signaling events Of B cell receptor (BCR)	1/98	0.066478	0.122234	15.7724	42.7572	PSMB5
Cytoplasmic ribosomal proteins	1/108	0.0730255	0.130077	14.2912	37.3992	RPL7A
S phase	1/112	0.0756326	0.130638	13.7734	35.5611	PSMB5
Cell cycle checkpoints	1/117	0.0788819	0.132243	13.1764	33.4655	PSMB5
Influenza viral RNA transcription and replication	1/125	0.0840586	0.136155	12.3213	30.5106	RPL7A
HIV factor interactions with host	1/128	0.0859929	0.136155	12.0285	29.5117	PSMB5
Mitotic G1-G1/S phases	1/135	0.0904915	0.13766	11.3961	27.3791	PSMB5
Diabetes pathways	1/137	0.0917731	0.13766	11.2274	26.8159	WFS1
Influenza infection	1/142	0.0949696	0.138802	10.8265	25.4878	RPL7A
Translation	1/151	0.100697	0.139993	10.1723	23.3519	RPL7A
Signaling by the B cell receptor (BCR)	1/151	0.100697	0.139993	10.1723	23.3519	PSMB5
Protein processing in the endoplasmic reticulum	1/166	0.110168	0.149514	9.24056	20.3823	WFS1
Transmission across chemical synapses	1/190	0.125129	0.165869	8.05739	16.7465	CAMKK1
Amino acid metabolism	1/195	0.128217	0.166099	7.84774	16.1195	PSMB5
HIV infection	1/200	0.131294	0.166305	7.64863	15.5291	PSMB5
DNA replication	1/207	0.135585	0.168007	7.38611	14.7586	PSMB5
Gene expression	2/968	0.14512	0.175997	3.28157	6.33408	RPL7A;PSMB5
Apoptosis	1/242	0.156747	0.186137	6.30227	11.6789	PSMB5
SLC-mediated transmembrane transport	1/251	0.162111	0.187512	6.07262	11.049	SLC30A3
Antigen presentation: folding, assembly, and peptide loading of class I MHC proteins	1/255	0.164484	0.187512	5.97577	10.7859	PSMB5
Neuronal system	1/283	0.180925	0.20221	5.3748	9.18914	CAMKK1
Transmembrane transport of small molecules	1/432	0.263476	0.28881	3.49009	4.65506	SLC30A3
Protein metabolism	1/442	0.26873	0.289011	3.40921	4.47987	RPL7A
Cell cycle	1/453	0.274469	0.289717	3.32437	4.29814	PSMB5
T cell receptor regulation of apoptosis	1/603	0.348667	0.356328	2.47687	2.60972	RPL7A
Adaptive immune system	1/606	0.350077	0.356328	2.46421	2.58644	PSMB5
Immune system	1/998	0.511722	0.511722	1.46509	0.98157	PSMB5

## Sheet: GO_Molecular_Function_2021
Term	Overlap	P-value	Adjusted P-value	Odds Ratio	Combined Score	Genes
zinc ion transmembrane transporter activity (GO:0005385)	1/20	0.0139137	0.0832121	80.8381	345.573	SLC30A3
calmodulin-dependent protein kinase activity (GO:0004683)	1/24	0.0166748	0.0832121	66.7659	273.33	CAMKK1
transition metal ion transmembrane transporter activity (GO:0046915)	1/30	0.020803	0.0832121	52.9363	205.004	SLC30A3
ATPase binding (GO:0051117)	1/73	0.0499208	0.149762	21.2756	63.7699	WFS1
GTPase activity (GO:0003924)	1/216	0.141073	0.235318	7.0737	13.8537	RASL10A
ubiquitin protein ligase binding (GO:0031625)	1/265	0.170391	0.235318	5.7465	10.1694	WFS1
nucleoside-triphosphatase activity (GO:0017111)	1/278	0.178011	0.235318	5.4732	9.44624	RASL10A
ubiquitin-like protein ligase binding (GO:0044389)	1/282	0.180343	0.235318	5.3942	9.23969	WFS1
endopeptidase activity (GO:0004175)	1/315	0.199347	0.235318	4.81921	7.77198	PSMB5
cadherin binding (GO:0045296)	1/322	0.203325	0.235318	4.71244	7.50668	RPL7A
protein serine/threonine kinase activity (GO:0004674)	1/344	0.215708	0.235318	4.40525	6.7569	CAMKK1
RNA binding (GO:0003723)	1/1406	0.639711	0.639711	1.0173	0.454468	RPL7A
