# Supplementary material for: Identification of activity-induced Egr3-dependent genes reveals genes associated with DNA damage response and schizophrenia
Source: Transl Psychiatry. 2022 Aug 8;12:320. doi: 10.1038/s41398-022-02069-8 (PMC9360026; doi:10.1038/s41398-022-02069-8)
Supplement: Supplementary file 13 — Supplemental Table 9 [file 41398_2022_2069_MOESM13_ESM.xlsx]

## Sheet: SCZ_Datasets_Info
Schizophrenia Dataset	Comparison	Platform	Tissue type	No. of Genes	GSE/Syanpse Accession No.	Reference
BloodmRNA	CTLvsSCZ	microarray	peripheral blood mononuclear cell; early onset SCZ	13029	GSE54913	https://www.ncbi.nlm.nih.gov/pmc/articles/PMC4702094/
Deep_Neurons	CTLvsSCZ	microarray	DLPFC pyramidal neurons- deep layers	21614	GSE145554	https://pubmed.ncbi.nlm.nih.gov/34272489/
Superficial_Neurons	CTLvsSCZ	microarray	DLPFC pyramidal neurons- Superficial layers	21614	GSE145554	https://pubmed.ncbi.nlm.nih.gov/34272489/
DISC1_RNA	CTLvsSCZ	RNAseq	iPSCs from patients w/ DISC1 mutation differentiated into neurons	13383	GSE57821	https://www.ncbi.nlm.nih.gov/pmc/articles/PMC4501856/
gandalMicro	CTLvsSCZ	microarray	frontal and parietal	12150	GSE53987,GSE17612,GSE12649,GSE21138	https://www.ncbi.nlm.nih.gov/pmc/articles/PMC5898828/
gandalRNAseq*	CTLvsSCZ	RNAseq	frontal cortex	14558	Synapse.org (syn4590909,syn2759792)	https://www.ncbi.nlm.nih.gov/pmc/articles/PMC5898828/
hiPSC_Neuron	CTLvsSCZ	RNAseq	iPSCs from patients with childhood onset SCZ differentiated into neurons	15582	GSE106589	https://www.ncbi.nlm.nih.gov/pmc/articles/PMC5738408/
hiPSC_NPC1	CTLvsSCZ	RNAseq	iPSCs from patients with childhood onset SCZ differentiated into NPCs	15582	GSE106589	https://www.ncbi.nlm.nih.gov/pmc/articles/PMC5738408/
MtSinaiACC	CTLvsSCZ	microarray	anterior cingulate cortex	11336	NA	https://www.ncbi.nlm.nih.gov/pubmed/22868662
MtSinaiMTA	CTLvsSCZ	microarray	middle temporal area	11336	NA	https://www.ncbi.nlm.nih.gov/pubmed/22868662
MtSinaiTPA	CTLvsSCZ	microarray	temperopolar area	11336	NA	https://www.ncbi.nlm.nih.gov/pubmed/22868662
MtSinaiDLPFC	CTLvsSCZ	microarray	dorsolateral prefrontal cortex	11336	NA	https://www.ncbi.nlm.nih.gov/pubmed/22868662
Stanley	CTLvsSCZ	microarray	mostly frontal BA46, some cerebellum/temporal/hippocampus	15912	NA	https://www.ncbi.nlm.nih.gov/pubmed/10913747
