# Supplementary material for: Identification of activity-induced Egr3-dependent genes reveals genes associated with DNA damage response and schizophrenia
Source: Transl Psychiatry. 2022 Aug 8;12:320. doi: 10.1038/s41398-022-02069-8 (PMC9360026; doi:10.1038/s41398-022-02069-8)
Supplement: Supplementary file 14 — Supplemental Table 10 [file 41398_2022_2069_MOESM14_ESM.xlsx]

## Sheet: Table S10. scz_enrich_analysis
Table S10. Gene set enrichment analysis for DEGs in schizophrenia datasets
Schizophrenia Dataset	pval	FDR	Signature	Gene Set	Background	Overlap
gandalMicro	0.0052	0.021	58	2035	12150	18
gandalRNAseq	0.14	0.29	58	1512	14558	9
DISC1_RNA	0.25	0.33	58	2433	13383	13
BloodmRNA	0.94	0.94	58	1296	13029	3
pval = raw p value for overlap
False discovery rate (FDR) for overlap
"signature" is the number of
Gene set = the number of significant genes in each schizophrenia dataset
Background = the total number of genes in each schizophrenia dataset
Overlap = the number of genes that overlap between the significant DEGs in the schizophrenia dataset and our Egr3-dependent genes at 1 hr post-ECS
