# Supplementary material for: Identification of activity-induced Egr3-dependent genes reveals genes associated with DNA damage response and schizophrenia
Source: Transl Psychiatry. 2022 Aug 8;12:320. doi: 10.1038/s41398-022-02069-8 (PMC9360026; doi:10.1038/s41398-022-02069-8)
Supplement: Supplementary file 15 — Supplemental Table 11 [file 41398_2022_2069_MOESM15_ESM.xlsx]

## Sheet: Sheet1
List of 18 DEGs that overlap between GandalMicro schizophrenia dataset and Egr3-/- and WT mice 1h following ECS.
RASL10A
TAX1BP1
NPTX2
WFS1
SLC30A3
DUSP1
DUSP4
GCH1
BAG3
NR4A2
FOS
JUNB
CEBPB
BDNF
EGR3
ARC
SLC17A6
EGR4
