# Supplementary material for: Identification of activity-induced Egr3-dependent genes reveals genes associated with DNA damage response and schizophrenia
Source: Transl Psychiatry. 2022 Aug 8;12:320. doi: 10.1038/s41398-022-02069-8 (PMC9360026; doi:10.1038/s41398-022-02069-8)
Supplement: Supplementary file 16 — Supplemental Table 12 [file 41398_2022_2069_MOESM16_ESM.xlsx]

## Sheet: KEGG_2019_Mouse
Term	Overlap	P-value	Adjusted P-value	Odds Ratio	Combined Score	Genes
MAPK signaling pathway	8/294	2.00865e-06	0.000206891	10.9964	144.251	DUSP4;MEF2C;GADD45B;DUSP1;BDNF;FOS;CACNG5;GADD45G
Colorectal cancer	4/88	0.000123828	0.00483748	17.5115	157.544	CDKN1A;GADD45B;FOS;GADD45G
Thyroid cancer	3/37	0.00016766	0.00483748	31.938	277.655	CDKN1A;GADD45B;GADD45G
Transcriptional misregulation in cancer	5/183	0.000187863	0.00483748	10.4749	89.8723	CDKN1A;MEF2C;CEBPB;GADD45B;GADD45G
Parathyroid hormone synthesis, secretion and action	4/107	0.000263059	0.00541902	14.2675	117.609	NR4A2;CDKN1A;MEF2C;FOS
Osteoclast differentiation	4/128	0.000519791	0.0080121	11.8387	89.5253	FOSB;FOS;JUNB;FOSL2
FoxO signaling pathway	4/132	0.000583688	0.0080121	11.4664	85.3807	CDKN1A;GADD45B;PLK2;GADD45G
Endometrial cancer	3/58	0.00063768	0.0080121	19.7226	145.113	CDKN1A;GADD45B;GADD45G
Basal cell carcinoma	3/63	0.0008123	0.0080121	18.0745	128.612	CDKN1A;GADD45B;GADD45G
Breast cancer	4/147	0.000873404	0.0080121	10.2559	72.2334	CDKN1A;GADD45B;FOS;GADD45G
Non-small cell lung cancer	3/66	0.000930289	0.0080121	17.2113	120.135	CDKN1A;GADD45B;GADD45G
Amphetamine addiction	3/68	0.00101467	0.0080121	16.68	114.978	ARC;FOSB;FOS
Oxytocin signaling pathway	4/154	0.0010383	0.0080121	9.77383	67.1478	CDKN1A;MEF2C;FOS;CACNG5
p53 signaling pathway	3/71	0.00115009	0.0080121	15.9417	107.892	CDKN1A;GADD45B;GADD45G
Melanoma	3/72	0.00119764	0.0080121	15.7099	105.687	CDKN1A;GADD45B;GADD45G
Glioma	3/75	0.00134766	0.0080121	15.053	99.4913	CDKN1A;GADD45B;GADD45G
Pancreatic cancer	3/75	0.00134766	0.0080121	15.053	99.4913	CDKN1A;GADD45B;GADD45G
Chronic myeloid leukemia	3/76	0.00140017	0.0080121	14.8461	97.5559	CDKN1A;GADD45B;GADD45G
IL-17 signaling pathway	3/91	0.00234643	0.0124659	12.3062	74.5123	CEBPB;FOSB;FOS
Small cell lung cancer	3/92	0.00242056	0.0124659	12.1673	73.2929	CDKN1A;GADD45B;GADD45G
TNF signaling pathway	3/110	0.00400966	0.0196664	10.1113	55.8048	CEBPB;FOS;JUNB
Cell cycle	3/123	0.00547511	0.0256335	9.01	46.92	CDKN1A;GADD45B;GADD45G
Apoptosis	3/141	0.00797587	0.0352616	7.82767	37.8181	GADD45B;FOS;GADD45G
Fluid shear stress and atherosclerosis	3/143	0.0082888	0.0352616	7.71506	36.9771	MEF2C;DUSP1;FOS
Cocaine addiction	2/48	0.00855865	0.0352616	15.4472	73.5413	BDNF;FOSB
Gastric cancer	3/150	0.00944069	0.0373997	7.34508	34.2481	CDKN1A;GADD45B;GADD45G
Hepatitis B	3/163	0.0118174	0.0450812	6.74386	29.9305	CDKN1A;EGR3;FOS
Hepatocellular carcinoma	3/171	0.0134361	0.0494258	6.42013	27.6695	CDKN1A;GADD45B;GADD45G
Cellular senescence	3/185	0.01656	0.0588165	5.92208	24.2851	CDKN1A;GADD45B;GADD45G
Arrhythmogenic right ventricular cardiomyopathy (ARVC)	2/72	0.0185526	0.0636974	10.1388	40.4247	EMD;CACNG5
Alcoholism	3/199	0.0200586	0.0666463	5.49518	21.4812	BDNF;FOSB;CAMKK1
cAMP signaling pathway	3/211	0.0233579	0.0751834	5.175	19.4415	BDNF;FOS;SSTR2
Hypertrophic cardiomyopathy (HCM)	2/86	0.0258551	0.0806993	8.44303	30.8613	EMD;CACNG5
Dilated cardiomyopathy (DCM)	2/90	0.0281236	0.0848371	8.05763	28.775	EMD;CACNG5
Epstein-Barr virus infection	3/229	0.0288282	0.0848371	4.75849	16.8755	CDKN1A;GADD45B;GADD45G
Circadian entrainment	2/99	0.0335068	0.0958666	7.3067	24.8136	PER1;FOS
Pathways in cancer	4/535	0.0693886	0.193163	2.70782	7.22455	CDKN1A;GADD45B;FOS;GADD45G
Folate biosynthesis	1/26	0.0727727	0.197252	13.9768	36.6251	GCH1
Circadian rhythm	1/30	0.0834965	0.218801	12.0466	29.9111	PER1
PI3K-Akt signaling pathway	3/357	0.0849711	0.218801	3.01818	7.44116	CDKN1A;BDNF;COL6A1
Nicotine addiction	1/40	0.109776	0.275555	8.95322	19.7805	SLC17A6
Bladder cancer	1/41	0.112362	0.275555	8.72895	19.0817	CDKN1A
Proteasome	1/46	0.125186	0.299864	7.75712	16.1189	PSMB5
Kaposi sarcoma-associated herpesvirus infection	2/216	0.129794	0.303837	3.29239	6.72241	CDKN1A;FOS
Viral carcinogenesis	2/229	0.142584	0.32636	3.10179	6.04174	CDKN1A;EGR3
Human T-cell leukemia virus 1 infection	2/245	0.158677	0.3553	2.89521	5.32974	CDKN1A;FOS
Mitophagy	1/63	0.16744	0.366942	5.62535	10.0533	TAX1BP1
Leishmaniasis	1/67	0.177086	0.373471	5.28336	9.14612	FOS
Renal cell carcinoma	1/68	0.179481	0.373471	5.20424	8.93926	CDKN1A
B cell receptor signaling pathway	1/72	0.18899	0.373471	4.91006	8.18044	FOS
Prolactin signaling pathway	1/72	0.18899	0.373471	4.91006	8.18044	FOS
Gastric acid secretion	1/74	0.193705	0.373471	4.77505	7.83788	SSTR2
Pertussis	1/76	0.198392	0.373471	4.64725	7.51699	FOS
Synaptic vesicle cycle	1/77	0.200725	0.373471	4.58587	7.36408	SLC17A6
Cardiac muscle contraction	1/78	0.203052	0.373471	4.52609	7.21591	CACNG5
Salmonella infection	1/78	0.203052	0.373471	4.52609	7.21591	FOS
ECM-receptor interaction	1/83	0.214587	0.378611	4.24904	6.53944	COL6A1
ErbB signaling pathway	1/84	0.216874	0.378611	4.19763	6.41582	CDKN1A
Rheumatoid arthritis	1/84	0.216874	0.378611	4.19763	6.41582	FOS
Th1 and Th2 cell differentiation	1/87	0.223696	0.379022	4.05059	6.06562	FOS
Protein digestion and absorption	1/90	0.23046	0.379022	3.91346	5.7437	COL6A1
TGF-beta signaling pathway	1/91	0.232702	0.379022	3.86979	5.64213	INHBA
Prostate cancer	1/97	0.246018	0.379022	3.62683	5.08608	CDKN1A
Toll-like receptor signaling pathway	1/99	0.250407	0.379022	3.55245	4.91897	FOS
Choline metabolism in cancer	1/99	0.250407	0.379022	3.55245	4.91897	FOS
T cell receptor signaling pathway	1/101	0.25477	0.379022	3.48105	4.75998	FOS
Aldosterone synthesis and secretion	1/102	0.256942	0.379022	3.44641	4.68335	NR4A2
Th17 cell differentiation	1/102	0.256942	0.379022	3.44641	4.68335	FOS
NF-kappa B signaling pathway	1/102	0.256942	0.379022	3.44641	4.68335	GADD45B
Chagas disease (American trypanosomiasis)	1/103	0.259108	0.379022	3.41245	4.60856	FOS
HIF-1 signaling pathway	1/104	0.261267	0.379022	3.37915	4.53554	CDKN1A
C-type lectin receptor signaling pathway	1/112	0.278324	0.388004	3.13434	4.00874	EGR3
Cholinergic synapse	1/113	0.280428	0.388004	3.1062	3.94934	FOS
Human papillomavirus infection	2/360	0.280574	0.388004	1.95371	2.48301	CDKN1A;COL6A1
Glutamatergic synapse	1/114	0.282527	0.388004	3.07856	3.89124	SLC17A6
Neurotrophin signaling pathway	1/121	0.29705	0.402581	2.89795	3.5177	BDNF
Relaxin signaling pathway	1/131	0.317297	0.415928	2.67368	3.06917	FOS
Serotonergic synapse	1/132	0.31929	0.415928	2.65314	3.02898	DUSP1
Estrogen signaling pathway	1/134	0.323258	0.415928	2.61298	2.95085	FOS
Dopaminergic synapse	1/135	0.325234	0.415928	2.59335	2.91288	FOS
Signaling pathways regulating pluripotency of stem cells	1/137	0.329169	0.415928	2.55495	2.83903	INHBA
Apelin signaling pathway	1/138	0.331127	0.415928	2.53618	2.80311	MEF2C
Measles	1/144	0.342763	0.425356	2.42903	2.6008	FOS
Adrenergic signaling in cardiomyocytes	1/148	0.350409	0.429206	2.36245	2.4774	CACNG5
Retrograde endocannabinoid signaling	1/150	0.354199	0.429206	2.33051	2.41882	SLC17A6
Cushing syndrome	1/159	0.370988	0.435037	2.19676	2.17827	CDKN1A
Hippo signaling pathway	1/159	0.370988	0.435037	2.19676	2.17827	FRMD6
Hepatitis C	1/160	0.372827	0.435037	2.18283	2.15367	CDKN1A
Protein processing in endoplasmic reticulum	1/163	0.378312	0.435037	2.14208	2.08218	WFS1
JAK-STAT signaling pathway	1/164	0.380129	0.435037	2.12883	2.0591	CDKN1A
Ribosome	1/170	0.390926	0.441651	2.05263	1.92791	RPL7A
cGMP-PKG signaling pathway	1/172	0.394484	0.441651	2.02842	1.88679	MEF2C
Tuberculosis	1/178	0.405035	0.447625	1.95906	1.77056	CEBPB
Axon guidance	1/180	0.408512	0.447625	1.93698	1.73405	DPYSL5
Huntington disease	1/192	0.428957	0.46508	1.81418	1.53552	BDNF
Focal adhesion	1/199	0.440561	0.472686	1.74942	1.43401	COL6A1
Proteoglycans in cancer	1/203	0.447088	0.474743	1.71443	1.38012	CDKN1A
Ras signaling pathway	1/233	0.493708	0.518897	1.49047	1.05199	BDNF
Human immunodeficiency virus 1 infection	1/238	0.501093	0.521339	1.45866	1.00788	FOS
Human cytomegalovirus infection	1/255	0.525419	0.541181	1.35986	0.875148	CDKN1A
MicroRNAs in cancer	1/281	0.560386	0.571482	1.23195	0.713462	CDKN1A
Cytokine-cytokine receptor interaction	1/292	0.574405	0.580037	1.18472	0.656834	INHBA
Neuroactive ligand-receptor interaction	1/348	0.639242	0.639242	0.990697	0.44331	SSTR2

## Sheet: GO_Biological_Process_2021
Term	Overlap	P-value	Adjusted P-value	Odds Ratio	Combined Score	Genes
endoderm formation (GO:0001706)	4/36	3.49904e-06	0.00147275	46.088	579.004	DUSP4;DUSP1;COL6A1;INHBA
regulation of p38MAPK cascade (GO:1900744)	4/37	3.91471e-06	0.00147275	44.6891	556.414	PER1;GADD45B;DUSP1;GADD45G
positive regulation of transcription, DNA-templated (GO:0045893)	14/1183	5.18575e-06	0.00147275	5.10969	62.1829	KDM6B;CSRNP1;MEF2C;CEBPB;EGR4;RASL11A;FOS;PROX1;INHBA;FOSL2;NR4A2;PER1;SERTAD1;JUNB
positive regulation of transcription by RNA polymerase II (GO:0045944)	12/908	9.22405e-06	0.00196472	5.54523	64.2897	KDM6B;NR4A2;CSRNP1;PER1;MEF2C;CEBPB;EGR4;FOS;PROX1;INHBA;JUNB;FOSL2
modulation of chemical synaptic transmission (GO:0050804)	5/109	1.59614e-05	0.00271982	17.9953	198.764	MEF2C;ARC;BDNF;NPTX2;CACNG5
regulation of cell cycle (GO:0051726)	7/296	2.28336e-05	0.00324237	9.33381	99.753	CDKN1A;GADD45B;DUSP1;PROX1;INHBA;JUNB;GADD45G
regulation of AMPA receptor activity (GO:2000311)	3/25	5.08703e-05	0.00619164	49.3884	488.265	MEF2C;ARC;CACNG5
negative regulation of apoptotic process (GO:0043066)	8/485	7.46382e-05	0.00794897	6.52914	62.0455	NR4A2;MEF2C;EGR3;BAG3;BDNF;WFS1;PLK2;TAX1BP1
regulation of postsynaptic neurotransmitter receptor activity (GO:0098962)	2/10	0.000366418	0.0335782	88.9911	704.074	NPTX2;CACNG5
regulation of transcription by RNA polymerase II (GO:0006357)	16/2206	0.000394111	0.0335782	3.08798	24.2063	KDM6B;CSRNP1;CDKN1A;MEF2C;CEBPB;EGR3;EGR4;WFS1;FOS;PROX1;INHBA;FOSL2;NR4A2;PER1;FOSB;JUNB
regulation of neurotransmitter receptor activity (GO:0099601)	3/58	0.00063768	0.0400934	19.7226	145.113	MEF2C;NPTX2;CACNG5
muscle organ development (GO:0007517)	3/58	0.00063768	0.0400934	19.7226	145.113	MEF2C;EGR3;EMD
ovarian follicle development (GO:0001541)	2/14	0.000735474	0.0400934	59.3155	427.961	CEBPB;INHBA
endothelial cell differentiation (GO:0045446)	2/14	0.000735474	0.0400934	59.3155	427.961	KDM6B;PROX1
negative regulation of transcription by RNA polymerase II (GO:0000122)	8/684	0.000760443	0.0400934	4.56	32.7481	NR4A2;PER1;MEF2C;CEBPB;BAG3;WFS1;FOSB;PROX1
cell cycle G1/S phase transition (GO:0044843)	3/63	0.0008123	0.0400934	18.0745	128.612	CDKN1A;PLK2;INHBA
endoderm development (GO:0007492)	2/15	0.000847044	0.0400934	54.75	387.288	DUSP4;DUSP1
positive regulation of protein export from nucleus (GO:0046827)	2/15	0.000847044	0.0400934	54.75	387.288	BAG3;EMD
negative regulation of vascular associated smooth muscle cell proliferation (GO:1904706)	2/17	0.00109304	0.0486078	47.4452	323.519	CDKN1A;MEF2C
negative regulation of neuron apoptotic process (GO:0043524)	3/71	0.00115009	0.0486078	15.9417	107.892	MEF2C;BDNF;WFS1
positive regulation of synaptic transmission (GO:0050806)	3/73	0.00124641	0.0486078	15.4847	103.554	ARC;PLK2;CACNG5
regulation of apoptotic process (GO:0042981)	8/742	0.00128446	0.0486078	4.18703	27.8748	MEF2C;EGR3;GADD45B;BAG3;WFS1;PLK2;TAX1BP1;GADD45G
regulation of nervous system process (GO:0031644)	2/19	0.00136923	0.0486078	41.8592	275.999	NPTX2;CACNG5
striated muscle cell differentiation (GO:0051146)	2/19	0.00136923	0.0486078	41.8592	275.999	KDM6B;MEF2C
long-term synaptic potentiation (GO:0060291)	2/21	0.00167527	0.052238	37.4492	239.367	ARC;PLK2
regulation of cyclin-dependent protein serine/threonine kinase activity (GO:0000079)	3/82	0.00174231	0.052238	13.7144	87.1212	CDKN1A;SERTAD1;PROX1
nervous system development (GO:0007399)	6/447	0.0018271	0.052238	5.1023	32.1702	MEF2C;DPYSL5;BDNF;NTN5;PROX1;INHBA
negative regulation of phosphate metabolic process (GO:0045936)	2/22	0.00183937	0.052238	35.575	224.063	CDKN1A;INHBA
peptidyl-threonine dephosphorylation (GO:0035970)	2/22	0.00183937	0.052238	35.575	224.063	DUSP4;DUSP1
female gonad development (GO:0008585)	2/22	0.00183937	0.052238	35.575	224.063	CEBPB;INHBA
G1/S transition of mitotic cell cycle (GO:0000082)	3/85	0.00193127	0.0530789	13.2106	82.5609	CDKN1A;PLK2;INHBA
regulation of protein export from nucleus (GO:0046825)	2/23	0.0020108	0.0535375	33.8793	210.364	BAG3;EMD
cardiac muscle cell differentiation (GO:0055007)	2/24	0.00218952	0.0548668	32.3377	198.038	KDM6B;MEF2C
positive regulation of p38MAPK cascade (GO:1900745)	2/24	0.00218952	0.0548668	32.3377	198.038	GADD45B;GADD45G
acute inflammatory response (GO:0002526)	2/27	0.00276901	0.0632643	28.4529	167.566	CEBPB;C2CD4A
positive regulation of striated muscle cell differentiation (GO:0051155)	2/27	0.00276901	0.0632643	28.4529	167.566	MEF2C;PROX1
positive regulation of cold-induced thermogenesis (GO:0120162)	3/97	0.002813	0.0632643	11.5172	67.6464	KDM6B;CEBPB;GADD45G
negative regulation of neuron death (GO:1901215)	3/98	0.0028959	0.0632643	11.3954	66.6	MEF2C;BDNF;WFS1
regulation of neuron apoptotic process (GO:0043523)	3/98	0.0028959	0.0632643	11.3954	66.6	MEF2C;BDNF;WFS1
regulation of long-term synaptic potentiation (GO:1900271)	2/30	0.0034126	0.0726883	25.4005	144.282	CALB2;ARC
regulation of JNK cascade (GO:0046328)	3/105	0.00351852	0.0731166	10.6096	59.9413	PER1;GADD45B;GADD45G
small GTPase mediated signal transduction (GO:0007264)	3/106	0.00361361	0.0733047	10.5061	59.0762	CDKN1A;RASL10A;PLK2
endodermal cell differentiation (GO:0035987)	2/32	0.00387671	0.0750673	23.7048	131.627	COL6A1;INHBA
liver development (GO:0001889)	2/32	0.00387671	0.0750673	23.7048	131.627	CEBPB;PROX1
negative regulation of smooth muscle cell proliferation (GO:0048662)	2/33	0.00411917	0.0757733	22.9389	125.983	CDKN1A;MEF2C
regulation of transcription, DNA-templated (GO:0006355)	14/2244	0.00413815	0.0757733	2.52719	13.868	CSRNP1;CDKN1A;MEF2C;CEBPB;EGR3;EGR4;FOS;PROX1;INHBA;FOSL2;NR4A2;PER1;FOSB;JUNB
positive regulation of metabolic process (GO:0009893)	3/113	0.00432338	0.0757733	9.83405	53.5338	KDM6B;CEBPB;GADD45G
central nervous system neuron differentiation (GO:0021953)	2/34	0.00436849	0.0757733	22.221	120.734	NR4A2;PROX1
positive regulation of protein metabolic process (GO:0051247)	3/115	0.00454059	0.0757733	9.65747	52.0991	WFS1;PLK2;INHBA
peptidyl-tyrosine dephosphorylation (GO:0035335)	2/35	0.00462466	0.0757733	21.5465	115.842	DUSP4;DUSP1
regulation of trans-synaptic signaling (GO:0099177)	2/35	0.00462466	0.0757733	21.5465	115.842	ARC;BDNF
lung development (GO:0030324)	2/35	0.00462466	0.0757733	21.5465	115.842	ERRFI1;PROX1
negative regulation of cell population proliferation (GO:0008285)	5/379	0.00479013	0.0770035	4.93593	26.3638	CDKN1A;PROX1;INHBA;SSTR2;EMD
negative regulation of programmed cell death (GO:0043069)	5/381	0.00489707	0.0772648	4.90917	26.1125	EGR3;BAG3;WFS1;PLK2;TAX1BP1
negative regulation of stress-activated MAPK cascade (GO:0032873)	2/37	0.00515733	0.0784651	20.3133	106.997	PER1;DUSP1
regulation of vascular associated smooth muscle cell proliferation (GO:1904705)	2/37	0.00515733	0.0784651	20.3133	106.997	CDKN1A;MEF2C
regulation of apoptotic signaling pathway (GO:2001233)	2/38	0.00543376	0.0812204	19.748	102.988	NR4A2;BDNF
regulation of nitric-oxide synthase activity (GO:0050999)	2/39	0.00571686	0.0831145	19.2133	99.224	GCH1;ZDHHC21
negative regulation of cellular process (GO:0048523)	6/566	0.00582309	0.0831145	3.99354	20.5505	CDKN1A;DUSP1;WFS1;PROX1;INHBA;SSTR2
circulatory system development (GO:0072359)	3/126	0.00585313	0.0831145	8.78891	45.1819	KDM6B;CDKN1A;MEF2C
positive regulation of biomineral tissue development (GO:0070169)	2/41	0.00630293	0.087783	18.2262	92.3474	CEBPB;MEF2C
regulation of cell population proliferation (GO:0042127)	7/764	0.00638796	0.087783	3.47851	17.5781	CDKN1A;SERTAD1;EGR4;PROX1;INHBA;SSTR2;JUNB
positive regulation of neuron differentiation (GO:0045666)	2/43	0.00691522	0.0935202	17.3354	86.2266	MEF2C;PROX1
cardiac ventricle morphogenesis (GO:0003208)	2/44	0.00723111	0.0962641	16.9218	83.4135	MEF2C;PROX1
regulation of fibroblast proliferation (GO:0048145)	2/46	0.00788215	0.100233	16.151	78.2217	CDKN1A;EMD
regulation of synaptic transmission, glutamatergic (GO:0051966)	2/46	0.00788215	0.100233	16.151	78.2217	MEF2C;CACNG5
positive regulation of nucleocytoplasmic transport (GO:0046824)	2/46	0.00788215	0.100233	16.151	78.2217	BAG3;EMD
regulation of synapse assembly (GO:0051963)	2/47	0.00821724	0.102349	15.7913	75.8221	MEF2C;BDNF
negative regulation of DNA-binding transcription factor activity (GO:0043433)	3/143	0.0082888	0.102349	7.71506	36.9771	WFS1;TAX1BP1;PROX1
neuron migration (GO:0001764)	2/50	0.00926028	0.112711	14.8021	69.3037	NR4A2;MEF2C
regulation of cyclin-dependent protein kinase activity (GO:1904029)	2/54	0.0107378	0.117187	13.6607	61.9375	CDKN1A;SERTAD1
cellular response to growth factor stimulus (GO:0071363)	3/158	0.0108664	0.117187	6.96317	31.488	MEF2C;EGR3;EMD
DNA damage response, signal transduction by p53 class mediator resulting in cell cycle arrest (GO:0006977)	2/56	0.011513	0.117187	13.1534	58.7206	CDKN1A;PLK2
renal system development (GO:0072001)	2/57	0.0119096	0.117187	12.9136	57.2127	WFS1;PROX1
positive regulation of cell population proliferation (GO:0008284)	5/474	0.0119742	0.117187	3.91701	17.3327	CDKN1A;MEF2C;SERTAD1;EGR4;PROX1
heart development (GO:0007507)	3/164	0.0120132	0.117187	6.70164	29.633	KDM6B;CDKN1A;MEF2C
regulation of DNA-templated transcription, initiation (GO:2000142)	2/61	0.0135553	0.117187	12.0357	51.7654	CDKN1A;CEBPB
neuron differentiation (GO:0030182)	3/174	0.0140742	0.117187	6.30654	26.8874	NR4A2;MEF2C;INHBA
negative regulation of B cell differentiation (GO:0045578)	1/5	0.0144175	0.117187	87.4474	370.717	INHBA
aggresome assembly (GO:0070842)	1/5	0.0144175	0.117187	87.4474	370.717	BAG3
atrial cardiac muscle tissue morphogenesis (GO:0055009)	1/5	0.0144175	0.117187	87.4474	370.717	PROX1
negative regulation of gonadotropin secretion (GO:0032277)	1/5	0.0144175	0.117187	87.4474	370.717	INHBA
negative regulation of macrophage differentiation (GO:0045650)	1/5	0.0144175	0.117187	87.4474	370.717	INHBA
cellular response to antibiotic (GO:0071236)	1/5	0.0144175	0.117187	87.4474	370.717	MEF2C
regulation of germinal center formation (GO:0002634)	1/5	0.0144175	0.117187	87.4474	370.717	MEF2C
regulation of heart growth (GO:0060420)	1/5	0.0144175	0.117187	87.4474	370.717	PROX1
negative regulation of vascular endothelial cell proliferation (GO:1905563)	1/5	0.0144175	0.117187	87.4474	370.717	MEF2C
cerebellar granule cell differentiation (GO:0021707)	1/5	0.0144175	0.117187	87.4474	370.717	PROX1
dopamine biosynthetic process (GO:0042416)	1/5	0.0144175	0.117187	87.4474	370.717	GCH1
positive regulation of AMPA receptor activity (GO:2000969)	1/5	0.0144175	0.117187	87.4474	370.717	ARC
regulation of sequestering of zinc ion (GO:0061088)	1/5	0.0144175	0.117187	87.4474	370.717	SLC30A3
regulation of skeletal muscle tissue development (GO:0048641)	1/5	0.0144175	0.117187	87.4474	370.717	MEF2C
regulation of sterol transport (GO:0032371)	1/5	0.0144175	0.117187	87.4474	370.717	OSBPL6
regulation of type B pancreatic cell apoptotic process (GO:2000674)	1/5	0.0144175	0.117187	87.4474	370.717	WFS1
regulation of vascular associated smooth muscle contraction (GO:0003056)	1/5	0.0144175	0.117187	87.4474	370.717	ZDHHC21
renal tubule development (GO:0061326)	1/5	0.0144175	0.117187	87.4474	370.717	MEF2C
heart field specification (GO:0003128)	1/5	0.0144175	0.117187	87.4474	370.717	MEF2C
hemoglobin metabolic process (GO:0020027)	1/5	0.0144175	0.117187	87.4474	370.717	INHBA
histone H3-K27 demethylation (GO:0071557)	1/5	0.0144175	0.117187	87.4474	370.717	KDM6B
secondary heart field specification (GO:0003139)	1/5	0.0144175	0.117187	87.4474	370.717	MEF2C
ventricular cardiac muscle cell differentiation (GO:0055012)	1/5	0.0144175	0.117187	87.4474	370.717	MEF2C
regulation of transcription initiation from RNA polymerase II promoter (GO:0060260)	2/64	0.0148505	0.117187	11.4516	48.2081	CDKN1A;CEBPB
protein stabilization (GO:0050821)	3/179	0.0151756	0.117187	6.12583	25.6554	CDKN1A;BAG3;WFS1
mitotic G1 DNA damage checkpoint signaling (GO:0031571)	2/65	0.0152937	0.117187	11.2693	47.1091	CDKN1A;PLK2
pteridine-containing compound biosynthetic process (GO:0042559)	1/6	0.0172763	0.117187	69.9544	283.904	GCH1
negative regulation of glucocorticoid receptor signaling pathway (GO:2000323)	1/6	0.0172763	0.117187	69.9544	283.904	PER1
negative regulation of meiotic cell cycle (GO:0051447)	1/6	0.0172763	0.117187	69.9544	283.904	DUSP1
negative regulation of monocyte chemotaxis (GO:0090027)	1/6	0.0172763	0.117187	69.9544	283.904	DUSP1
cardiac ventricle formation (GO:0003211)	1/6	0.0172763	0.117187	69.9544	283.904	MEF2C
nephron tubule development (GO:0072080)	1/6	0.0172763	0.117187	69.9544	283.904	MEF2C
neurotransmitter loading into synaptic vesicle (GO:0098700)	1/6	0.0172763	0.117187	69.9544	283.904	SLC17A6
regulation of macrophage apoptotic process (GO:2000109)	1/6	0.0172763	0.117187	69.9544	283.904	MEF2C
regulation of mitotic sister chromatid segregation (GO:0033047)	1/6	0.0172763	0.117187	69.9544	283.904	DUSP1
regulation of mitotic spindle checkpoint (GO:1903504)	1/6	0.0172763	0.117187	69.9544	283.904	DUSP1
positive regulation of anion transport (GO:1903793)	1/6	0.0172763	0.117187	69.9544	283.904	CEBPB
regulation of response to reactive oxygen species (GO:1901031)	1/6	0.0172763	0.117187	69.9544	283.904	GCH1
regulation of sarcomere organization (GO:0060297)	1/6	0.0172763	0.117187	69.9544	283.904	PROX1
regulation of superoxide metabolic process (GO:0090322)	1/6	0.0172763	0.117187	69.9544	283.904	GCH1
hepatocyte differentiation (GO:0070365)	1/6	0.0172763	0.117187	69.9544	283.904	PROX1
inclusion body assembly (GO:0070841)	1/6	0.0172763	0.117187	69.9544	283.904	BAG3
skeletal muscle thin filament assembly (GO:0030240)	1/6	0.0172763	0.117187	69.9544	283.904	PROX1
positive regulation of non-membrane spanning protein tyrosine kinase activity (GO:1903997)	1/6	0.0172763	0.117187	69.9544	283.904	BDNF
positive regulation of receptor binding (GO:1900122)	1/6	0.0172763	0.117187	69.9544	283.904	BDNF
venous blood vessel morphogenesis (GO:0048845)	1/6	0.0172763	0.117187	69.9544	283.904	PROX1
ventricular cardiac muscle cell development (GO:0055015)	1/6	0.0172763	0.117187	69.9544	283.904	PROX1
kidney development (GO:0001822)	2/70	0.0175939	0.117187	10.438	42.1717	WFS1;PROX1
positive regulation of multicellular organismal process (GO:0051240)	4/345	0.0177856	0.117187	4.25785	17.1564	KDM6B;CEBPB;INHBA;GADD45G
cell morphogenesis involved in differentiation (GO:0000904)	2/72	0.0185526	0.117187	10.1388	40.4247	MEF2C;PROX1
extrinsic apoptotic signaling pathway (GO:0097191)	2/72	0.0185526	0.117187	10.1388	40.4247	BAG3;INHBA
positive regulation of JNK cascade (GO:0046330)	2/73	0.0190401	0.117187	9.99547	39.5941	GADD45B;GADD45G
negative regulation of transcription, DNA-templated (GO:0045892)	7/948	0.019285	0.117187	2.7715	10.9431	NR4A2;PER1;MEF2C;CEBPB;WFS1;FOSB;PROX1
cellular response to amino acid starvation (GO:0034198)	2/74	0.019533	0.117187	9.85615	38.7903	CDKN1A;CEBPB
DNA damage response, signal transduction by p53 class mediator (GO:0030330)	2/74	0.019533	0.117187	9.85615	38.7903	CDKN1A;PLK2
response to amino acid starvation (GO:1990928)	2/75	0.0200313	0.117187	9.72065	38.0122	CDKN1A;CEBPB
negative regulation of lymphocyte differentiation (GO:0045620)	1/7	0.0201271	0.117187	58.2924	227.672	INHBA
negative regulation of p38MAPK cascade (GO:1903753)	1/7	0.0201271	0.117187	58.2924	227.672	DUSP1
regulation of glucocorticoid receptor signaling pathway (GO:2000322)	1/7	0.0201271	0.117187	58.2924	227.672	PER1
nose development (GO:0043584)	1/7	0.0201271	0.117187	58.2924	227.672	PROX1
nucleobase catabolic process (GO:0046113)	1/7	0.0201271	0.117187	58.2924	227.672	DPYSL5
regulation of non-membrane spanning protein tyrosine kinase activity (GO:1903995)	1/7	0.0201271	0.117187	58.2924	227.672	BDNF
epithelial cell differentiation involved in kidney development (GO:0035850)	1/7	0.0201271	0.117187	58.2924	227.672	MEF2C
positive regulation of cardiac muscle cell differentiation (GO:2000727)	1/7	0.0201271	0.117187	58.2924	227.672	MEF2C
skin morphogenesis (GO:0043589)	1/7	0.0201271	0.117187	58.2924	227.672	ERRFI1
long-term synaptic depression (GO:0060292)	1/7	0.0201271	0.117187	58.2924	227.672	PLK2
positive regulation of endothelial cell proliferation (GO:0001938)	2/77	0.0210436	0.117187	9.46048	36.5284	EGR3;PROX1
negative regulation of apoptotic signaling pathway (GO:2001234)	2/78	0.0215577	0.117187	9.33553	35.8206	NR4A2;BDNF
regulation of neuron differentiation (GO:0045664)	2/79	0.022077	0.117187	9.21382	35.1343	MEF2C;BDNF
positive regulation of protein phosphorylation (GO:0001934)	4/371	0.0225379	0.117187	3.95095	14.9842	CDKN1A;BDNF;INHBA;CAMKK1
negative regulation of cell cycle (GO:0045786)	2/80	0.0226014	0.117187	9.09524	34.4686	DUSP1;INHBA
mitotic cell cycle phase transition (GO:0044772)	3/209	0.0227887	0.117187	5.22577	19.7612	CDKN1A;PLK2;INHBA
pyrimidine nucleobase catabolic process (GO:0006208)	1/8	0.0229697	0.117187	49.9624	188.537	DPYSL5
aromatic compound biosynthetic process (GO:0019438)	1/8	0.0229697	0.117187	49.9624	188.537	GCH1
negative regulation of muscle cell apoptotic process (GO:0010656)	1/8	0.0229697	0.117187	49.9624	188.537	BAG3
regulation of collateral sprouting (GO:0048670)	1/8	0.0229697	0.117187	49.9624	188.537	BDNF
negative regulation of striated muscle cell apoptotic process (GO:0010664)	1/8	0.0229697	0.117187	49.9624	188.537	BAG3
cellular response to UV-B (GO:0071493)	1/8	0.0229697	0.117187	49.9624	188.537	CDKN1A
neurotransmitter receptor diffusion trapping (GO:0099628)	1/8	0.0229697	0.117187	49.9624	188.537	CACNG5
regulation of myeloid leukocyte differentiation (GO:0002761)	1/8	0.0229697	0.117187	49.9624	188.537	CEBPB
ER overload response (GO:0006983)	1/8	0.0229697	0.117187	49.9624	188.537	WFS1
forebrain neuron differentiation (GO:0021879)	1/8	0.0229697	0.117187	49.9624	188.537	INHBA
positive regulation of myeloid cell apoptotic process (GO:0033034)	1/8	0.0229697	0.117187	49.9624	188.537	MEF2C
skeletal myofibril assembly (GO:0014866)	1/8	0.0229697	0.117187	49.9624	188.537	PROX1
lens fiber cell development (GO:0070307)	1/8	0.0229697	0.117187	49.9624	188.537	PROX1
stress-induced premature senescence (GO:0090400)	1/8	0.0229697	0.117187	49.9624	188.537	CDKN1A
lymphatic endothelial cell differentiation (GO:0060836)	1/8	0.0229697	0.117187	49.9624	188.537	PROX1
venous blood vessel development (GO:0060841)	1/8	0.0229697	0.117187	49.9624	188.537	PROX1
postsynaptic neurotransmitter receptor diffusion trapping (GO:0098970)	1/8	0.0229697	0.117187	49.9624	188.537	CACNG5
regulation of cellular response to oxidative stress (GO:1900407)	1/9	0.0258042	0.124455	43.7149	159.875	GCH1
regulation of endothelial cell development (GO:1901550)	1/9	0.0258042	0.124455	43.7149	159.875	ZDHHC21
endochondral ossification (GO:0001958)	1/9	0.0258042	0.124455	43.7149	159.875	MEF2C
endothelial cell chemotaxis (GO:0035767)	1/9	0.0258042	0.124455	43.7149	159.875	EGR3
regulation of skeletal muscle cell differentiation (GO:2001014)	1/9	0.0258042	0.124455	43.7149	159.875	MEF2C
kinetochore assembly (GO:0051382)	1/9	0.0258042	0.124455	43.7149	159.875	CENPA
mesodermal cell differentiation (GO:0048333)	1/9	0.0258042	0.124455	43.7149	159.875	KDM6B
muscle cell fate commitment (GO:0042693)	1/9	0.0258042	0.124455	43.7149	159.875	MEF2C
negative regulation of phosphorylation (GO:0042326)	2/86	0.0258551	0.124455	8.44303	30.8613	CDKN1A;INHBA
regulation of neuron death (GO:1901214)	2/86	0.0258551	0.124455	8.44303	30.8613	MEF2C;FOS
regulation of transcription from RNA polymerase II promoter in response to stress (GO:0043618)	2/87	0.0264149	0.12639	8.34328	30.318	PSMB5;BAG3
regulation of cation channel activity (GO:2001257)	2/89	0.0275492	0.12639	8.15066	29.2754	MEF2C;CACNG5
Rap protein signal transduction (GO:0032486)	1/10	0.0286306	0.12639	38.8558	138.065	PLK2
regulation of bile acid biosynthetic process (GO:0070857)	1/10	0.0286306	0.12639	38.8558	138.065	PROX1
B cell homeostasis (GO:0001782)	1/10	0.0286306	0.12639	38.8558	138.065	MEF2C
negative regulation of protein autophosphorylation (GO:0031953)	1/10	0.0286306	0.12639	38.8558	138.065	ERRFI1
regulation of hair cycle (GO:0042634)	1/10	0.0286306	0.12639	38.8558	138.065	PER1
negative regulation of transcription from RNA polymerase II promoter in response to stress (GO:0097201)	1/10	0.0286306	0.12639	38.8558	138.065	BAG3
nerve growth factor signaling pathway (GO:0038180)	1/10	0.0286306	0.12639	38.8558	138.065	BDNF
regulation of long-term synaptic depression (GO:1900452)	1/10	0.0286306	0.12639	38.8558	138.065	ARC
endothelium development (GO:0003158)	1/10	0.0286306	0.12639	38.8558	138.065	KDM6B
regulation of receptor binding (GO:1900120)	1/10	0.0286306	0.12639	38.8558	138.065	BDNF
positive regulation of behavior (GO:0048520)	1/10	0.0286306	0.12639	38.8558	138.065	MEF2C
smooth muscle tissue development (GO:0048745)	1/10	0.0286306	0.12639	38.8558	138.065	PROX1
lung epithelium development (GO:0060428)	1/10	0.0286306	0.12639	38.8558	138.065	ERRFI1
positive regulation of skeletal muscle tissue development (GO:0048643)	1/10	0.0286306	0.12639	38.8558	138.065	MEF2C
negative regulation of mitotic cell cycle phase transition (GO:1901991)	2/92	0.029287	0.127961	7.87778	27.8134	CDKN1A;PSMB5
regulation of endothelial cell proliferation (GO:0001936)	2/92	0.029287	0.127961	7.87778	27.8134	EGR3;PROX1
negative regulation of MAPK cascade (GO:0043409)	2/94	0.0304693	0.131346	7.70575	26.901	DUSP4;DUSP1
regulation of cell cycle phase transition (GO:1901987)	2/95	0.0310675	0.131346	7.6225	26.4622	CDKN1A;PSMB5
regulation of cardiac muscle cell differentiation (GO:2000725)	1/11	0.031449	0.131346	34.9684	120.969	MEF2C
negative regulation of steroid biosynthetic process (GO:0010894)	1/11	0.031449	0.131346	34.9684	120.969	PROX1
chromatin-mediated maintenance of transcription (GO:0048096)	1/11	0.031449	0.131346	34.9684	120.969	SERTAD1
positive regulation of leukocyte apoptotic process (GO:2000108)	1/11	0.031449	0.131346	34.9684	120.969	MEF2C
tetrahydrobiopterin metabolic process (GO:0046146)	1/11	0.031449	0.131346	34.9684	120.969	GCH1
midbrain dopaminergic neuron differentiation (GO:1904948)	1/11	0.031449	0.131346	34.9684	120.969	NR4A2
positive regulation of transcription from RNA polymerase II promoter in response to endoplasmic reticulum stress (GO:1990440)	1/11	0.031449	0.131346	34.9684	120.969	CEBPB
positive regulation of stress-activated MAPK cascade (GO:0032874)	2/99	0.0335068	0.135134	7.3067	24.8136	GADD45B;GADD45G
pyrimidine nucleobase metabolic process (GO:0006206)	1/12	0.0342593	0.135134	31.7879	107.246	DPYSL5
negative regulation of leukocyte chemotaxis (GO:0002689)	1/12	0.0342593	0.135134	31.7879	107.246	DUSP1
cardiocyte differentiation (GO:0035051)	1/12	0.0342593	0.135134	31.7879	107.246	KDM6B
catecholamine biosynthetic process (GO:0042423)	1/12	0.0342593	0.135134	31.7879	107.246	GCH1
cell cycle checkpoint signaling (GO:0000075)	1/12	0.0342593	0.135134	31.7879	107.246	PLK2
cell differentiation in hindbrain (GO:0021533)	1/12	0.0342593	0.135134	31.7879	107.246	PROX1
cellular response to fluid shear stress (GO:0071498)	1/12	0.0342593	0.135134	31.7879	107.246	MEF2C
positive regulation of cardiocyte differentiation (GO:1905209)	1/12	0.0342593	0.135134	31.7879	107.246	MEF2C
regulation of vascular associated smooth muscle cell migration (GO:1904752)	1/12	0.0342593	0.135134	31.7879	107.246	MEF2C
smooth muscle cell differentiation (GO:0051145)	1/12	0.0342593	0.135134	31.7879	107.246	MEF2C
melanocyte differentiation (GO:0030318)	1/12	0.0342593	0.135134	31.7879	107.246	MEF2C
epithelial cell differentiation (GO:0030855)	2/101	0.0347538	0.136453	7.15837	24.0483	KDM6B;PROX1
intrinsic apoptotic signaling pathway (GO:0097193)	2/102	0.035384	0.137289	7.08643	23.6793	CDKN1A;CEBPB
pteridine-containing compound metabolic process (GO:0042558)	1/13	0.0370617	0.137289	29.1374	96.0128	GCH1
negative regulation of endoplasmic reticulum unfolded protein response (GO:1900102)	1/13	0.0370617	0.137289	29.1374	96.0128	WFS1
negative regulation of epidermal growth factor-activated receptor activity (GO:0007175)	1/13	0.0370617	0.137289	29.1374	96.0128	ERRFI1
negative regulation of mononuclear cell migration (GO:0071676)	1/13	0.0370617	0.137289	29.1374	96.0128	DUSP1
negative regulation of myotube differentiation (GO:0010832)	1/13	0.0370617	0.137289	29.1374	96.0128	BDNF
chromatin organization involved in regulation of transcription (GO:0034401)	1/13	0.0370617	0.137289	29.1374	96.0128	SERTAD1
regulation of leukocyte adhesion to vascular endothelial cell (GO:1904994)	1/13	0.0370617	0.137289	29.1374	96.0128	ZDHHC21
regulation of mitotic cell cycle spindle assembly checkpoint (GO:0090266)	1/13	0.0370617	0.137289	29.1374	96.0128	DUSP1
endochondral bone morphogenesis (GO:0060350)	1/13	0.0370617	0.137289	29.1374	96.0128	MEF2C
response to UV-B (GO:0010224)	1/13	0.0370617	0.137289	29.1374	96.0128	CDKN1A
kinetochore organization (GO:0051383)	1/13	0.0370617	0.137289	29.1374	96.0128	CENPA
transport along microtubule (GO:0010970)	1/13	0.0370617	0.137289	29.1374	96.0128	BAG3
positive regulation of cellular metabolic process (GO:0031325)	2/105	0.0373012	0.137579	6.87899	22.6231	CDKN1A;INHBA
quinone biosynthetic process (GO:1901663)	1/14	0.039856	0.142678	26.8947	86.6678	COQ10B
negative regulation of smooth muscle cell migration (GO:0014912)	1/14	0.039856	0.142678	26.8947	86.6678	MEF2C
pancreas development (GO:0031016)	1/14	0.039856	0.142678	26.8947	86.6678	PROX1
peptidyl-serine dephosphorylation (GO:0070262)	1/14	0.039856	0.142678	26.8947	86.6678	DUSP1
regulation of response to endoplasmic reticulum stress (GO:1905897)	1/14	0.039856	0.142678	26.8947	86.6678	WFS1
positive regulation of cardiac muscle cell proliferation (GO:0060045)	1/14	0.039856	0.142678	26.8947	86.6678	MEF2C
response to chemokine (GO:1990868)	1/14	0.039856	0.142678	26.8947	86.6678	DUSP1
regulation of protein kinase activity (GO:0045859)	2/110	0.0405834	0.143037	6.55886	21.0172	CDKN1A;CAMKK1
response to endoplasmic reticulum stress (GO:0034976)	2/110	0.0405834	0.143037	6.55886	21.0172	CEBPB;WFS1
regulation of protein serine/threonine kinase activity (GO:0071900)	2/111	0.0412526	0.143037	6.49836	20.717	CDKN1A;SERTAD1
Fc-epsilon receptor signaling pathway (GO:0038095)	2/111	0.0412526	0.143037	6.49836	20.717	PSMB5;FOS
Fc receptor signaling pathway (GO:0038093)	2/112	0.041926	0.143037	6.43896	20.4234	PSMB5;FOS
negative regulation of signal transduction (GO:0009968)	3/267	0.042412	0.143037	4.0657	12.8489	NR4A2;BDNF;DLK1
acute-phase response (GO:0006953)	1/15	0.0426424	0.143037	24.9724	78.7857	CEBPB
cardiac myofibril assembly (GO:0055003)	1/15	0.0426424	0.143037	24.9724	78.7857	PROX1
neurotrophin TRK receptor signaling pathway (GO:0048011)	1/15	0.0426424	0.143037	24.9724	78.7857	BDNF
nitric oxide biosynthetic process (GO:0006809)	1/15	0.0426424	0.143037	24.9724	78.7857	GCH1
regulation of macrophage differentiation (GO:0045649)	1/15	0.0426424	0.143037	24.9724	78.7857	INHBA
positive regulation of acute inflammatory response (GO:0002675)	1/15	0.0426424	0.143037	24.9724	78.7857	C2CD4A
heterocycle biosynthetic process (GO:0018130)	1/15	0.0426424	0.143037	24.9724	78.7857	GCH1
histone H3 deacetylation (GO:0070932)	1/15	0.0426424	0.143037	24.9724	78.7857	PER1
ubiquinone biosynthetic process (GO:0006744)	1/15	0.0426424	0.143037	24.9724	78.7857	COQ10B
ubiquinone metabolic process (GO:0006743)	1/15	0.0426424	0.143037	24.9724	78.7857	COQ10B
cellular response to transforming growth factor beta stimulus (GO:0071560)	2/114	0.0432852	0.144058	6.32334	19.8549	MEF2C;FOS
positive regulation of kinase activity (GO:0033674)	2/114	0.0432852	0.144058	6.32334	19.8549	CDKN1A;CAMKK1
cellular response to corticosteroid stimulus (GO:0071384)	1/16	0.0454208	0.147704	23.3064	72.0585	SSTR2
neural tube development (GO:0021915)	1/16	0.0454208	0.147704	23.3064	72.0585	PROX1
nitric oxide metabolic process (GO:0046209)	1/16	0.0454208	0.147704	23.3064	72.0585	GCH1
dendritic spine morphogenesis (GO:0060997)	1/16	0.0454208	0.147704	23.3064	72.0585	ARC
regulation of neurotransmitter transport (GO:0051588)	1/16	0.0454208	0.147704	23.3064	72.0585	MEF2C
motor neuron axon guidance (GO:0008045)	1/16	0.0454208	0.147704	23.3064	72.0585	NTN5
regulation of cellular response to stress (GO:0080135)	2/118	0.0460525	0.149189	6.10406	18.7882	CEBPB;BAG3
pyrimidine-containing compound catabolic process (GO:0072529)	1/17	0.0481913	0.150032	21.8487	66.2578	DPYSL5
aorta morphogenesis (GO:0035909)	1/17	0.0481913	0.150032	21.8487	66.2578	PROX1
regulation of establishment of endothelial barrier (GO:1903140)	1/17	0.0481913	0.150032	21.8487	66.2578	ZDHHC21
diol biosynthetic process (GO:0034312)	1/17	0.0481913	0.150032	21.8487	66.2578	GCH1
positive regulation of cardiac muscle tissue growth (GO:0055023)	1/17	0.0481913	0.150032	21.8487	66.2578	MEF2C
positive regulation of cyclin-dependent protein serine/threonine kinase activity (GO:0045737)	1/17	0.0481913	0.150032	21.8487	66.2578	PROX1
vasculature development (GO:0001944)	1/17	0.0481913	0.150032	21.8487	66.2578	ERRFI1
muscle tissue morphogenesis (GO:0060415)	1/17	0.0481913	0.150032	21.8487	66.2578	PROX1
protein localization to chromosome, centromeric region (GO:0071459)	1/17	0.0481913	0.150032	21.8487	66.2578	CENPA
epithelium development (GO:0060429)	2/122	0.0488834	0.150032	5.8994	17.8063	ERRFI1;PROX1
regulation of anatomical structure morphogenesis (GO:0022603)	2/123	0.0496009	0.150032	5.85035	17.573	MEF2C;ARC
positive regulation of epithelial cell proliferation (GO:0050679)	2/123	0.0496009	0.150032	5.85035	17.573	EGR3;PROX1
negative regulation of fibroblast proliferation (GO:0048147)	1/18	0.0509538	0.150032	20.5624	61.211	EMD
regulation of B cell differentiation (GO:0045577)	1/18	0.0509538	0.150032	20.5624	61.211	INHBA
cell migration involved in sprouting angiogenesis (GO:0002042)	1/18	0.0509538	0.150032	20.5624	61.211	EGR3
cellular response to glucocorticoid stimulus (GO:0071385)	1/18	0.0509538	0.150032	20.5624	61.211	SSTR2
regulation of transcription by RNA polymerase I (GO:0006356)	1/18	0.0509538	0.150032	20.5624	61.211	RASL11A
regulation of vascular endothelial cell proliferation (GO:1905562)	1/18	0.0509538	0.150032	20.5624	61.211	MEF2C
positive regulation of interleukin-4 production (GO:0032753)	1/18	0.0509538	0.150032	20.5624	61.211	CEBPB
positive regulation of myoblast differentiation (GO:0045663)	1/18	0.0509538	0.150032	20.5624	61.211	MEF2C
positive regulation of nitric-oxide synthase activity (GO:0051000)	1/18	0.0509538	0.150032	20.5624	61.211	GCH1
synaptic transmission, glutamatergic (GO:0035249)	1/18	0.0509538	0.150032	20.5624	61.211	SLC17A6
positive regulation of synaptic transmission, glutamatergic (GO:0051968)	1/18	0.0509538	0.150032	20.5624	61.211	CACNG5
cellular response to cytokine stimulus (GO:0071345)	4/482	0.051014	0.150032	3.01627	8.97539	CDKN1A;DUSP1;FOS;JUNB
regulation of phosphorylation (GO:0042325)	2/125	0.0510474	0.150032	5.75465	17.1201	CDKN1A;INHBA
negative regulation of cell growth (GO:0030308)	2/126	0.0517764	0.150032	5.70795	16.9002	CDKN1A;INHBA
negative regulation of growth (GO:0045926)	2/126	0.0517764	0.150032	5.70795	16.9002	CDKN1A;INHBA
microtubule cytoskeleton organization involved in mitosis (GO:1902850)	2/128	0.0532455	0.150032	5.61678	16.4731	PLK2;CENPA
activin receptor signaling pathway (GO:0032924)	1/19	0.0537086	0.150032	19.4191	56.785	INHBA
cardiac atrium morphogenesis (GO:0003209)	1/19	0.0537086	0.150032	19.4191	56.785	PROX1
regulation of centriole replication (GO:0046599)	1/19	0.0537086	0.150032	19.4191	56.785	PLK2
regulation of epithelial cell differentiation (GO:0030856)	1/19	0.0537086	0.150032	19.4191	56.785	CEBPB
negative regulation of striated muscle cell differentiation (GO:0051154)	1/19	0.0537086	0.150032	19.4191	56.785	BDNF
neural crest cell differentiation (GO:0014033)	1/19	0.0537086	0.150032	19.4191	56.785	MEF2C
neuromuscular process (GO:0050905)	1/19	0.0537086	0.150032	19.4191	56.785	GCH1
nuclear membrane organization (GO:0071763)	1/19	0.0537086	0.150032	19.4191	56.785	EMD
diol metabolic process (GO:0034311)	1/19	0.0537086	0.150032	19.4191	56.785	GCH1
DNA alkylation (GO:0006305)	1/19	0.0537086	0.150032	19.4191	56.785	FOS
DNA methylation or demethylation (GO:0044728)	1/19	0.0537086	0.150032	19.4191	56.785	FOS
dopamine metabolic process (GO:0042417)	1/19	0.0537086	0.150032	19.4191	56.785	GCH1
excitatory postsynaptic potential (GO:0060079)	1/19	0.0537086	0.150032	19.4191	56.785	MEF2C
long-term memory (GO:0007616)	1/19	0.0537086	0.150032	19.4191	56.785	ARC
cellular response to metal ion (GO:0071248)	2/131	0.055477	0.152215	5.48533	15.8624	MEF2C;FOS
adrenergic receptor signaling pathway (GO:0071875)	1/20	0.0564554	0.152215	18.3961	52.8761	ZDHHC21
regulation of acute inflammatory response (GO:0002673)	1/20	0.0564554	0.152215	18.3961	52.8761	C2CD4A
dopaminergic neuron differentiation (GO:0071542)	1/20	0.0564554	0.152215	18.3961	52.8761	NR4A2
endoplasmic reticulum calcium ion homeostasis (GO:0032469)	1/20	0.0564554	0.152215	18.3961	52.8761	WFS1
regulation of smooth muscle contraction (GO:0006940)	1/20	0.0564554	0.152215	18.3961	52.8761	ZDHHC21
positive regulation of cyclin-dependent protein kinase activity (GO:1904031)	1/20	0.0564554	0.152215	18.3961	52.8761	PROX1
granulocyte differentiation (GO:0030851)	1/20	0.0564554	0.152215	18.3961	52.8761	CDKN1A
hepaticobiliary system development (GO:0061008)	1/20	0.0564554	0.152215	18.3961	52.8761	PROX1
positive regulation of nitrogen compound metabolic process (GO:0051173)	1/20	0.0564554	0.152215	18.3961	52.8761	WFS1
mesoderm formation (GO:0001707)	1/20	0.0564554	0.152215	18.3961	52.8761	KDM6B
regulation of cell adhesion (GO:0030155)	2/133	0.0569828	0.152671	5.40104	15.474	DUSP1;C2CD4A
transmembrane receptor protein serine/threonine kinase signaling pathway (GO:0007178)	2/133	0.0569828	0.152671	5.40104	15.474	FOS;INHBA
chemical synaptic transmission (GO:0007268)	3/306	0.0591378	0.153485	3.53537	9.99763	SLC17A6;NPTX2;CAMKK1
regulation of cardiac muscle cell proliferation (GO:0060043)	1/21	0.0591944	0.153485	17.4754	49.4018	MEF2C
regulation of dendritic spine development (GO:0060998)	1/21	0.0591944	0.153485	17.4754	49.4018	MEF2C
negative regulation of reproductive process (GO:2000242)	1/21	0.0591944	0.153485	17.4754	49.4018	DUSP1
cellular response to estradiol stimulus (GO:0071392)	1/21	0.0591944	0.153485	17.4754	49.4018	SSTR2
neurotrophin signaling pathway (GO:0038179)	1/21	0.0591944	0.153485	17.4754	49.4018	BDNF
nuclear envelope organization (GO:0006998)	1/21	0.0591944	0.153485	17.4754	49.4018	EMD
positive regulation of phosphatase activity (GO:0010922)	1/21	0.0591944	0.153485	17.4754	49.4018	MEF2C
zinc ion transport (GO:0006829)	1/21	0.0591944	0.153485	17.4754	49.4018	SLC30A3
myotube differentiation (GO:0014902)	1/21	0.0591944	0.153485	17.4754	49.4018	MEF2C
cellular calcium ion homeostasis (GO:0006874)	2/136	0.0592682	0.153485	5.27932	14.9177	CALB2;WFS1
positive regulation of nucleic acid-templated transcription (GO:1903508)	4/511	0.0606891	0.15656	2.83951	7.95627	MEF2C;CEBPB;FOS;INHBA
protein dephosphorylation (GO:0006470)	2/139	0.0615851	0.15656	5.16293	14.3908	DUSP4;DUSP1
negative regulation of B cell activation (GO:0050869)	1/22	0.0619256	0.15656	16.6424	46.2963	INHBA
negative regulation of cyclin-dependent protein kinase activity (GO:1904030)	1/22	0.0619256	0.15656	16.6424	46.2963	CDKN1A
cellular response to nerve growth factor stimulus (GO:1990090)	1/22	0.0619256	0.15656	16.6424	46.2963	BDNF
positive regulation of neural precursor cell proliferation (GO:2000179)	1/22	0.0619256	0.15656	16.6424	46.2963	PROX1
zinc ion transmembrane transport (GO:0071577)	1/22	0.0619256	0.15656	16.6424	46.2963	SLC30A3
proteasomal ubiquitin-independent protein catabolic process (GO:0010499)	1/22	0.0619256	0.15656	16.6424	46.2963	PSMB5
neuron projection morphogenesis (GO:0048812)	2/140	0.0623643	0.157202	5.12526	14.2214	ARC;BDNF
cellular macromolecule biosynthetic process (GO:0034645)	3/314	0.0629028	0.158092	3.44303	9.52398	NR4A2;RPL7A;INHBA
Ras protein signal transduction (GO:0007265)	2/142	0.0639328	0.158279	5.05153	13.8913	CDKN1A;PLK2
blood vessel endothelial cell migration (GO:0043534)	1/23	0.064649	0.158279	15.8852	43.506	EGR3
regulation of interleukin-4 production (GO:0032673)	1/23	0.064649	0.158279	15.8852	43.506	CEBPB
regulation of neural precursor cell proliferation (GO:2000177)	1/23	0.064649	0.158279	15.8852	43.506	PROX1
peptidyl-L-cysteine S-palmitoylation (GO:0018230)	1/23	0.064649	0.158279	15.8852	43.506	ZDHHC21
DNA methylation (GO:0006306)	1/23	0.064649	0.158279	15.8852	43.506	FOS
peptidyl-S-diacylglycerol-L-cysteine biosynthetic process from peptidyl-cysteine (GO:0018231)	1/23	0.064649	0.158279	15.8852	43.506	ZDHHC21
positive regulation of transcription by RNA polymerase I (GO:0045943)	1/23	0.064649	0.158279	15.8852	43.506	RASL11A
mitotic cell cycle checkpoint signaling (GO:0007093)	1/23	0.064649	0.158279	15.8852	43.506	PLK2
cellular response to oxygen-containing compound (GO:1901701)	3/323	0.0672696	0.161675	3.34466	9.02739	MEF2C;FOS;SSTR2
negative regulation of ossification (GO:0030279)	1/24	0.0673647	0.161675	15.1937	40.9872	MEF2C
negative regulation of protein tyrosine kinase activity (GO:0061099)	1/24	0.0673647	0.161675	15.1937	40.9872	ERRFI1
negative regulation of synaptic transmission (GO:0050805)	1/24	0.0673647	0.161675	15.1937	40.9872	PLK2
regulation of monooxygenase activity (GO:0032768)	1/24	0.0673647	0.161675	15.1937	40.9872	ZDHHC21
establishment of mitotic spindle orientation (GO:0000132)	1/24	0.0673647	0.161675	15.1937	40.9872	CENPA
positive regulation of transcription from RNA polymerase II promoter in response to stress (GO:0036003)	1/24	0.0673647	0.161675	15.1937	40.9872	CEBPB
positive regulation of intracellular protein transport (GO:0090316)	2/148	0.0687177	0.163567	4.84247	12.9669	BAG3;EMD
regulation of cholesterol transport (GO:0032374)	1/25	0.0700725	0.163567	14.5599	38.7036	OSBPL6
regulation of epidermal cell differentiation (GO:0045604)	1/25	0.0700725	0.163567	14.5599	38.7036	ERRFI1
negative regulation of response to endoplasmic reticulum stress (GO:1903573)	1/25	0.0700725	0.163567	14.5599	38.7036	WFS1
chemical synaptic transmission, postsynaptic (GO:0099565)	1/25	0.0700725	0.163567	14.5599	38.7036	MEF2C
regulation of myotube differentiation (GO:0010830)	1/25	0.0700725	0.163567	14.5599	38.7036	BDNF
divalent inorganic cation homeostasis (GO:0072507)	1/25	0.0700725	0.163567	14.5599	38.7036	WFS1
peripheral nervous system development (GO:0007422)	1/25	0.0700725	0.163567	14.5599	38.7036	BDNF
energy derivation by oxidation of organic compounds (GO:0015980)	1/25	0.0700725	0.163567	14.5599	38.7036	COQ10B
ventricular cardiac muscle tissue development (GO:0003229)	1/25	0.0700725	0.163567	14.5599	38.7036	PROX1
cellular response to organic cyclic compound (GO:0071407)	2/150	0.0703385	0.163739	4.77654	12.679	MEF2C;SSTR2
regulation of biomineral tissue development (GO:0070167)	1/26	0.0727727	0.165386	13.9768	36.6251	CEBPB
cellular response to drug (GO:0035690)	1/26	0.0727727	0.165386	13.9768	36.6251	MEF2C
negative regulation of signaling receptor activity (GO:2000272)	1/26	0.0727727	0.165386	13.9768	36.6251	ERRFI1
regulation of mitotic metaphase/anaphase transition (GO:0030071)	1/26	0.0727727	0.165386	13.9768	36.6251	DUSP1
regulation of monocyte chemotaxis (GO:0090025)	1/26	0.0727727	0.165386	13.9768	36.6251	DUSP1
regulation of synapse organization (GO:0050807)	1/26	0.0727727	0.165386	13.9768	36.6251	MEF2C
histone lysine demethylation (GO:0070076)	1/26	0.0727727	0.165386	13.9768	36.6251	KDM6B
maturation of LSU-rRNA (GO:0000470)	1/26	0.0727727	0.165386	13.9768	36.6251	RPL7A
dephosphorylation (GO:0016311)	2/153	0.0727932	0.165386	4.68094	12.2647	DUSP4;DUSP1
positive regulation of protein kinase activity (GO:0045860)	2/154	0.0736176	0.165712	4.64991	12.131	CDKN1A;CAMKK1
regulation of cell differentiation (GO:0045595)	2/156	0.0752755	0.165712	4.58905	11.87	CEBPB;BDNF
bile acid biosynthetic process (GO:0006699)	1/27	0.0754652	0.165712	13.4386	34.7265	OSBPL6
regulation of cell junction assembly (GO:1901888)	1/27	0.0754652	0.165712	13.4386	34.7265	MEF2C
regulation of epidermal growth factor-activated receptor activity (GO:0007176)	1/27	0.0754652	0.165712	13.4386	34.7265	ERRFI1
cellular response to cadmium ion (GO:0071276)	1/27	0.0754652	0.165712	13.4386	34.7265	FOS
cellular response to unfolded protein (GO:0034620)	1/27	0.0754652	0.165712	13.4386	34.7265	BAG3
cellular senescence (GO:0090398)	1/27	0.0754652	0.165712	13.4386	34.7265	CDKN1A
dendritic spine organization (GO:0097061)	1/27	0.0754652	0.165712	13.4386	34.7265	ARC
entrainment of circadian clock by photoperiod (GO:0043153)	1/27	0.0754652	0.165712	13.4386	34.7265	PER1
positive regulation of erythrocyte differentiation (GO:0045648)	1/27	0.0754652	0.165712	13.4386	34.7265	INHBA
response to glucocorticoid (GO:0051384)	1/27	0.0754652	0.165712	13.4386	34.7265	SSTR2
positive regulation of muscle cell differentiation (GO:0051149)	1/27	0.0754652	0.165712	13.4386	34.7265	MEF2C
mitotic spindle organization (GO:0007052)	2/157	0.076109	0.166459	4.55922	11.7427	PLK2;CENPA
cellular response to starvation (GO:0009267)	2/158	0.0769454	0.166459	4.52976	11.6173	CDKN1A;CEBPB
organonitrogen compound biosynthetic process (GO:1901566)	2/158	0.0769454	0.166459	4.52976	11.6173	GCH1;INHBA
response to lipopolysaccharide (GO:0032496)	2/159	0.0777848	0.166459	4.50068	11.4939	MEF2C;GCH1
regulation of extrinsic apoptotic signaling pathway in absence of ligand (GO:2001239)	1/28	0.0781499	0.166459	12.9402	32.9863	INHBA
regulation of postsynapse organization (GO:0099175)	1/28	0.0781499	0.166459	12.9402	32.9863	ARC
photoperiodism (GO:0009648)	1/28	0.0781499	0.166459	12.9402	32.9863	PER1
positive regulation of fibroblast proliferation (GO:0048146)	1/28	0.0781499	0.166459	12.9402	32.9863	CDKN1A
positive regulation of monooxygenase activity (GO:0032770)	1/28	0.0781499	0.166459	12.9402	32.9863	GCH1
positive regulation of protein import into nucleus (GO:0042307)	1/28	0.0781499	0.166459	12.9402	32.9863	BAG3
positive regulation of synapse assembly (GO:0051965)	1/28	0.0781499	0.166459	12.9402	32.9863	BDNF
ventricular septum morphogenesis (GO:0060412)	1/28	0.0781499	0.166459	12.9402	32.9863	PROX1
negative regulation of interferon-gamma production (GO:0032689)	1/29	0.080827	0.168177	12.4774	31.3863	INHBA
negative regulation of myeloid leukocyte differentiation (GO:0002762)	1/29	0.080827	0.168177	12.4774	31.3863	INHBA
regulation of DNA biosynthetic process (GO:2000278)	1/29	0.080827	0.168177	12.4774	31.3863	CDKN1A
regulation of neuronal synaptic plasticity (GO:0048168)	1/29	0.080827	0.168177	12.4774	31.3863	ARC
establishment of mitotic spindle localization (GO:0040001)	1/29	0.080827	0.168177	12.4774	31.3863	CENPA
positive regulation of extrinsic apoptotic signaling pathway (GO:2001238)	1/29	0.080827	0.168177	12.4774	31.3863	INHBA
response to cadmium ion (GO:0046686)	1/29	0.080827	0.168177	12.4774	31.3863	FOS
response to zinc ion (GO:0010043)	1/29	0.080827	0.168177	12.4774	31.3863	SLC30A3
intrinsic apoptotic signaling pathway in response to endoplasmic reticulum stress (GO:0070059)	1/29	0.080827	0.168177	12.4774	31.3863	CEBPB
negative regulation of canonical Wnt signaling pathway (GO:0090090)	2/165	0.0828819	0.168177	4.3337	10.7924	PSMB5;EMD
regulation of neuron projection development (GO:0010975)	2/165	0.0828819	0.168177	4.3337	10.7924	ARC;BDNF
regulation of cation transmembrane transport (GO:1904062)	1/30	0.0834965	0.168177	12.0466	29.9111	DPP10
negative regulation of Notch signaling pathway (GO:0045746)	1/30	0.0834965	0.168177	12.0466	29.9111	DLK1
CENP-A containing chromatin organization (GO:0061641)	1/30	0.0834965	0.168177	12.0466	29.9111	CENPA
CENP-A containing nucleosome assembly (GO:0034080)	1/30	0.0834965	0.168177	12.0466	29.9111	CENPA
positive regulation of B cell proliferation (GO:0030890)	1/30	0.0834965	0.168177	12.0466	29.9111	MEF2C
establishment of spindle orientation (GO:0051294)	1/30	0.0834965	0.168177	12.0466	29.9111	CENPA
extrinsic apoptotic signaling pathway via death domain receptors (GO:0008625)	1/30	0.0834965	0.168177	12.0466	29.9111	BAG3
regulation of vasoconstriction (GO:0019229)	1/30	0.0834965	0.168177	12.0466	29.9111	ZDHHC21
respiratory tube development (GO:0030323)	1/30	0.0834965	0.168177	12.0466	29.9111	PROX1
ion homeostasis (GO:0050801)	1/30	0.0834965	0.168177	12.0466	29.9111	SLC30A3
positive regulation of protein import (GO:1904591)	1/30	0.0834965	0.168177	12.0466	29.9111	BAG3
synaptic vesicle cycle (GO:0099504)	1/30	0.0834965	0.168177	12.0466	29.9111	SLC17A6
protein palmitoylation (GO:0018345)	1/31	0.0861583	0.170809	11.6444	28.5472	ZDHHC21
cellular nitrogen compound biosynthetic process (GO:0044271)	1/31	0.0861583	0.170809	11.6444	28.5472	GCH1
regulation of potassium ion transport (GO:0043266)	1/31	0.0861583	0.170809	11.6444	28.5472	DPP10
renal water homeostasis (GO:0003091)	1/31	0.0861583	0.170809	11.6444	28.5472	WFS1
neuron projection development (GO:0031175)	2/171	0.0880794	0.170809	4.17857	10.1519	ARC;BDNF
activation of phospholipase C activity (GO:0007202)	1/32	0.0888126	0.170809	11.2683	27.283	BDNF
negative regulation of developmental growth (GO:0048640)	1/32	0.0888126	0.170809	11.2683	27.283	CDKN1A
negative regulation of DNA biosynthetic process (GO:2000279)	1/32	0.0888126	0.170809	11.2683	27.283	CDKN1A
B cell proliferation (GO:0042100)	1/32	0.0888126	0.170809	11.2683	27.283	MEF2C
negative regulation of intracellular steroid hormone receptor signaling pathway (GO:0033144)	1/32	0.0888126	0.170809	11.2683	27.283	PER1
regulation of cell morphogenesis (GO:0022604)	1/32	0.0888126	0.170809	11.2683	27.283	ARC
regulation of centrosome duplication (GO:0010824)	1/32	0.0888126	0.170809	11.2683	27.283	PLK2
cardiac muscle tissue morphogenesis (GO:0055008)	1/32	0.0888126	0.170809	11.2683	27.283	PROX1
regulation of dendritic spine morphogenesis (GO:0061001)	1/32	0.0888126	0.170809	11.2683	27.283	ARC
cellular response to topologically incorrect protein (GO:0035967)	1/32	0.0888126	0.170809	11.2683	27.283	BAG3
chondrocyte differentiation (GO:0002062)	1/32	0.0888126	0.170809	11.2683	27.283	MEF2C
chromatin remodeling at centromere (GO:0031055)	1/32	0.0888126	0.170809	11.2683	27.283	CENPA
regulation of NMDA receptor activity (GO:2000310)	1/32	0.0888126	0.170809	11.2683	27.283	MEF2C
hematopoietic progenitor cell differentiation (GO:0002244)	1/32	0.0888126	0.170809	11.2683	27.283	INHBA
skeletal muscle organ development (GO:0060538)	1/32	0.0888126	0.170809	11.2683	27.283	MEF2C
bile acid metabolic process (GO:0008206)	1/33	0.0914593	0.17356	10.9156	26.1085	OSBPL6
negative regulation of JNK cascade (GO:0046329)	1/33	0.0914593	0.17356	10.9156	26.1085	PER1
regulation of neurotransmitter secretion (GO:0046928)	1/33	0.0914593	0.17356	10.9156	26.1085	MEF2C
regulation of protein localization to cell surface (GO:2000008)	1/33	0.0914593	0.17356	10.9156	26.1085	BDNF
mitotic G2 DNA damage checkpoint signaling (GO:0007095)	1/33	0.0914593	0.17356	10.9156	26.1085	CDKN1A
regulation of gene expression (GO:0010468)	6/1079	0.0914655	0.17356	2.02907	4.85312	KDM6B;PER1;MEF2C;CEBPB;PROX1;INHBA
negative regulation of blood vessel endothelial cell migration (GO:0043537)	1/34	0.0940984	0.173909	10.5843	25.015	MEF2C
B cell receptor signaling pathway (GO:0050853)	1/34	0.0940984	0.173909	10.5843	25.015	MEF2C
cellular response to vascular endothelial growth factor stimulus (GO:0035924)	1/34	0.0940984	0.173909	10.5843	25.015	EGR3
regulation of keratinocyte differentiation (GO:0045616)	1/34	0.0940984	0.173909	10.5843	25.015	ERRFI1
organic cyclic compound biosynthetic process (GO:1901362)	1/34	0.0940984	0.173909	10.5843	25.015	GCH1
regulation of myoblast differentiation (GO:0045661)	1/34	0.0940984	0.173909	10.5843	25.015	MEF2C
epithelial tube morphogenesis (GO:0060562)	1/34	0.0940984	0.173909	10.5843	25.015	MEF2C
positive regulation of pri-miRNA transcription by RNA polymerase II (GO:1902895)	1/34	0.0940984	0.173909	10.5843	25.015	FOS
striated muscle tissue development (GO:0014706)	1/34	0.0940984	0.173909	10.5843	25.015	MEF2C
ventricular cardiac muscle tissue morphogenesis (GO:0055010)	1/34	0.0940984	0.173909	10.5843	25.015	PROX1
protein insertion into membrane (GO:0051205)	1/34	0.0940984	0.173909	10.5843	25.015	EMD
protein localization to chromosome (GO:0034502)	1/34	0.0940984	0.173909	10.5843	25.015	CENPA
negative regulation of cell cycle G1/S phase transition (GO:1902807)	1/35	0.09673	0.176098	10.2724	23.9947	CDKN1A
negative regulation of T cell proliferation (GO:0042130)	1/35	0.09673	0.176098	10.2724	23.9947	CEBPB
regulation of muscle cell differentiation (GO:0051147)	1/35	0.09673	0.176098	10.2724	23.9947	MEF2C
regulation of postsynaptic membrane potential (GO:0060078)	1/35	0.09673	0.176098	10.2724	23.9947	MEF2C
respiratory system development (GO:0060541)	1/35	0.09673	0.176098	10.2724	23.9947	PROX1
positive regulation of reproductive process (GO:2000243)	1/35	0.09673	0.176098	10.2724	23.9947	INHBA
muscle cell differentiation (GO:0042692)	1/35	0.09673	0.176098	10.2724	23.9947	MEF2C
negative regulation of cytokine production (GO:0001818)	2/182	0.0978531	0.176943	3.92103	9.11361	TAX1BP1;INHBA
negative regulation of DNA metabolic process (GO:0051053)	1/36	0.099354	0.176943	9.97845	23.0409	CDKN1A
regulation of cell cycle G1/S phase transition (GO:1902806)	1/36	0.099354	0.176943	9.97845	23.0409	CDKN1A
cellular response to heat (GO:0034605)	1/36	0.099354	0.176943	9.97845	23.0409	BAG3
dendrite morphogenesis (GO:0048813)	1/36	0.099354	0.176943	9.97845	23.0409	ARC
regulation of ossification (GO:0030278)	1/36	0.099354	0.176943	9.97845	23.0409	MEF2C
regulation of osteoclast differentiation (GO:0045670)	1/36	0.099354	0.176943	9.97845	23.0409	CEBPB
regulation of protein import into nucleus (GO:0042306)	1/36	0.099354	0.176943	9.97845	23.0409	BAG3
positive regulation of bone mineralization (GO:0030501)	1/36	0.099354	0.176943	9.97845	23.0409	MEF2C
regulation of sodium ion transport (GO:0002028)	1/36	0.099354	0.176943	9.97845	23.0409	PER1
positive regulation of macromolecule metabolic process (GO:0010604)	3/384	0.100305	0.176943	2.80043	6.4397	MEF2C;WFS1;INHBA
antigen receptor-mediated signaling pathway (GO:0050851)	2/185	0.100571	0.176943	3.85617	8.85721	MEF2C;PSMB5
negative regulation of endothelial cell proliferation (GO:0001937)	1/37	0.101971	0.176943	9.70078	22.1476	MEF2C
negative regulation of epithelial cell apoptotic process (GO:1904036)	1/37	0.101971	0.176943	9.70078	22.1476	WFS1
negative regulation of G1/S transition of mitotic cell cycle (GO:2000134)	1/37	0.101971	0.176943	9.70078	22.1476	CDKN1A
regulation of erythrocyte differentiation (GO:0045646)	1/37	0.101971	0.176943	9.70078	22.1476	INHBA
centromere complex assembly (GO:0034508)	1/37	0.101971	0.176943	9.70078	22.1476	CENPA
regulation of protein autophosphorylation (GO:0031952)	1/37	0.101971	0.176943	9.70078	22.1476	ERRFI1
positive regulation of calcium ion transport (GO:0051928)	1/37	0.101971	0.176943	9.70078	22.1476	WFS1
positive regulation of myeloid cell differentiation (GO:0045639)	1/37	0.101971	0.176943	9.70078	22.1476	INHBA
skeletal muscle tissue development (GO:0007519)	1/37	0.101971	0.176943	9.70078	22.1476	MEF2C
positive regulation of signaling receptor activity (GO:2000273)	1/37	0.101971	0.176943	9.70078	22.1476	ARC
protein insertion into ER membrane (GO:0045048)	1/37	0.101971	0.176943	9.70078	22.1476	EMD
negative regulation of endothelial cell migration (GO:0010596)	1/38	0.10458	0.179641	9.43812	21.3094	MEF2C
response to estradiol (GO:0032355)	1/38	0.10458	0.179641	9.43812	21.3094	SSTR2
histone exchange (GO:0043486)	1/38	0.10458	0.179641	9.43812	21.3094	CENPA
lymphocyte proliferation (GO:0046651)	1/38	0.10458	0.179641	9.43812	21.3094	MEF2C
ventricular septum development (GO:0003281)	1/38	0.10458	0.179641	9.43812	21.3094	PROX1
cytokine-mediated signaling pathway (GO:0019221)	4/621	0.105495	0.180848	2.32007	5.21805	CDKN1A;PSMB5;FOS;JUNB
negative regulation of Wnt signaling pathway (GO:0030178)	2/191	0.106069	0.181467	3.73262	8.37475	PSMB5;EMD
negative regulation of lymphocyte proliferation (GO:0050672)	1/39	0.107181	0.181548	9.18929	20.5218	CEBPB
odontogenesis (GO:0042476)	1/39	0.107181	0.181548	9.18929	20.5218	INHBA
DNA replication-independent nucleosome assembly (GO:0006336)	1/39	0.107181	0.181548	9.18929	20.5218	CENPA
endothelial cell migration (GO:0043542)	1/39	0.107181	0.181548	9.18929	20.5218	EGR3
protein acylation (GO:0043543)	1/39	0.107181	0.181548	9.18929	20.5218	ZDHHC21
negative regulation of ERBB signaling pathway (GO:1901185)	1/40	0.109776	0.184112	8.95322	19.7805	ERRFI1
negative regulation of I-kappaB kinase/NF-kappaB signaling (GO:0043124)	1/40	0.109776	0.184112	8.95322	19.7805	PER1
positive regulation of cation channel activity (GO:2001259)	1/40	0.109776	0.184112	8.95322	19.7805	ARC
positive regulation of ossification (GO:0045778)	1/40	0.109776	0.184112	8.95322	19.7805	MEF2C
stem cell differentiation (GO:0048863)	1/40	0.109776	0.184112	8.95322	19.7805	MEF2C
response to growth factor (GO:0070848)	1/41	0.112362	0.18808	8.72895	19.0817	EMD
negative regulation of intracellular signal transduction (GO:1902532)	2/198	0.112584	0.188082	3.59803	7.85829	PER1;DUSP1
regulation of macromolecule metabolic process (GO:0060255)	2/200	0.114465	0.190156	3.56133	7.71912	KDM6B;PROX1
cellular respiration (GO:0045333)	1/42	0.114942	0.190156	8.51562	18.4221	COQ10B
nucleic acid-templated transcription (GO:0097659)	1/42	0.114942	0.190156	8.51562	18.4221	NR4A2
histone H3 acetylation (GO:0043966)	1/42	0.114942	0.190156	8.51562	18.4221	PER1
positive regulation of protein tyrosine kinase activity (GO:0061098)	1/42	0.114942	0.190156	8.51562	18.4221	BDNF
generation of neurons (GO:0048699)	2/202	0.116354	0.190708	3.52536	7.58345	NR4A2;MEF2C
axon guidance (GO:0007411)	2/203	0.117302	0.190708	3.50764	7.51689	BDNF;NTN5
anion transport (GO:0006820)	1/43	0.117514	0.190708	8.31245	17.7986	SLC17A6
regulation of cytokine production involved in inflammatory response (GO:1900015)	1/43	0.117514	0.190708	8.31245	17.7986	PER1
negative regulation of type I interferon production (GO:0032480)	1/43	0.117514	0.190708	8.31245	17.7986	TAX1BP1
development of primary male sexual characteristics (GO:0046546)	1/43	0.117514	0.190708	8.31245	17.7986	INHBA
positive regulation of axonogenesis (GO:0050772)	1/43	0.117514	0.190708	8.31245	17.7986	BDNF
heart looping (GO:0001947)	1/43	0.117514	0.190708	8.31245	17.7986	MEF2C
positive regulation of phospholipase C activity (GO:0010863)	1/43	0.117514	0.190708	8.31245	17.7986	BDNF
male gonad development (GO:0008584)	1/43	0.117514	0.190708	8.31245	17.7986	INHBA
negative regulation of epidermal growth factor receptor signaling pathway (GO:0042059)	1/44	0.120079	0.193397	8.11873	17.2085	ERRFI1
neurogenesis (GO:0022008)	1/44	0.120079	0.193397	8.11873	17.2085	NTN5
positive regulation of osteoblast differentiation (GO:0045669)	1/44	0.120079	0.193397	8.11873	17.2085	MEF2C
metal ion homeostasis (GO:0055065)	1/44	0.120079	0.193397	8.11873	17.2085	WFS1
negative regulation of T cell activation (GO:0050868)	1/45	0.122636	0.195667	7.93381	16.6494	CEBPB
cellular response to radiation (GO:0071478)	1/45	0.122636	0.195667	7.93381	16.6494	CDKN1A
regulation of pri-miRNA transcription by RNA polymerase II (GO:1902893)	1/45	0.122636	0.195667	7.93381	16.6494	FOS
positive regulation of nervous system development (GO:0051962)	1/45	0.122636	0.195667	7.93381	16.6494	BDNF
mitotic G2/M transition checkpoint (GO:0044818)	1/45	0.122636	0.195667	7.93381	16.6494	CDKN1A
regulation of B cell proliferation (GO:0030888)	1/46	0.125186	0.19825	7.75712	16.1189	MEF2C
regulation of cellular protein localization (GO:1903827)	1/46	0.125186	0.19825	7.75712	16.1189	BDNF
erythrocyte differentiation (GO:0030218)	1/46	0.125186	0.19825	7.75712	16.1189	INHBA
posttranscriptional regulation of gene expression (GO:0010608)	1/46	0.125186	0.19825	7.75712	16.1189	PER1
determination of heart left/right asymmetry (GO:0061371)	1/47	0.127729	0.200414	7.5881	15.6151	MEF2C
embryonic heart tube morphogenesis (GO:0003143)	1/47	0.127729	0.200414	7.5881	15.6151	MEF2C
histone deacetylation (GO:0016575)	1/47	0.127729	0.200414	7.5881	15.6151	PER1
positive regulation of neuron death (GO:1901216)	1/47	0.127729	0.200414	7.5881	15.6151	FOS
positive regulation of pathway-restricted SMAD protein phosphorylation (GO:0010862)	1/47	0.127729	0.200414	7.5881	15.6151	INHBA
negative regulation of MAP kinase activity (GO:0043407)	1/48	0.130264	0.202528	7.42628	15.1362	DUSP1
negative regulation of mitotic cell cycle (GO:0045930)	1/48	0.130264	0.202528	7.42628	15.1362	PLK2
cellular response to ionizing radiation (GO:0071479)	1/48	0.130264	0.202528	7.42628	15.1362	CDKN1A
regulation of protein metabolic process (GO:0051246)	1/48	0.130264	0.202528	7.42628	15.1362	WFS1
histone H4 acetylation (GO:0043967)	1/48	0.130264	0.202528	7.42628	15.1362	PER1
regulation of cell growth (GO:0001558)	2/217	0.130768	0.202941	3.27691	6.66631	CDKN1A;INHBA
cellular response to lipid (GO:0071396)	2/219	0.132721	0.203855	3.24638	6.55608	MEF2C;SSTR2
regulation of cellular protein metabolic process (GO:0032268)	1/49	0.132793	0.203855	7.2712	14.6803	INHBA
regulation of stress-activated MAPK cascade (GO:0032872)	1/49	0.132793	0.203855	7.2712	14.6803	PER1
response to unfolded protein (GO:0006986)	1/49	0.132793	0.203855	7.2712	14.6803	BAG3
positive regulation of reactive oxygen species metabolic process (GO:2000379)	1/49	0.132793	0.203855	7.2712	14.6803	CDKN1A
mitotic cytokinesis (GO:0000281)	1/49	0.132793	0.203855	7.2712	14.6803	CENPA
negative regulation of ERK1 and ERK2 cascade (GO:0070373)	1/50	0.135314	0.206608	7.12245	14.246	DUSP4
organic hydroxy compound biosynthetic process (GO:1901617)	1/50	0.135314	0.206608	7.12245	14.246	OSBPL6
positive regulation of ion transport (GO:0043270)	1/50	0.135314	0.206608	7.12245	14.246	WFS1
regulation of I-kappaB kinase/NF-kappaB signaling (GO:0043122)	2/224	0.137633	0.207839	3.17246	6.29152	PER1;PLK2
regulation of cellular amine metabolic process (GO:0033238)	1/51	0.137828	0.207839	6.97965	13.8319	PSMB5
positive regulation of fat cell differentiation (GO:0045600)	1/51	0.137828	0.207839	6.97965	13.8319	CEBPB
gonad development (GO:0008406)	1/51	0.137828	0.207839	6.97965	13.8319	INHBA
mesenchymal cell differentiation (GO:0048762)	1/51	0.137828	0.207839	6.97965	13.8319	MEF2C
mitotic nuclear membrane organization (GO:0101024)	1/51	0.137828	0.207839	6.97965	13.8319	EMD
mitotic nuclear membrane reassembly (GO:0007084)	1/51	0.137828	0.207839	6.97965	13.8319	EMD
negative regulation of cellular biosynthetic process (GO:0031327)	1/52	0.140334	0.208665	6.84245	13.4367	PROX1
cartilage development (GO:0051216)	1/52	0.140334	0.208665	6.84245	13.4367	MEF2C
plasma membrane bounded cell projection morphogenesis (GO:0120039)	1/52	0.140334	0.208665	6.84245	13.4367	BDNF
positive regulation of developmental growth (GO:0048639)	1/52	0.140334	0.208665	6.84245	13.4367	BDNF
sprouting angiogenesis (GO:0002040)	1/52	0.140334	0.208665	6.84245	13.4367	EGR3
positive regulation of protein localization to cell periphery (GO:1904377)	1/52	0.140334	0.208665	6.84245	13.4367	DPP10
positive regulation of protein localization to plasma membrane (GO:1903078)	1/52	0.140334	0.208665	6.84245	13.4367	DPP10
myeloid cell differentiation (GO:0030099)	1/52	0.140334	0.208665	6.84245	13.4367	INHBA
cardiac muscle tissue development (GO:0048738)	1/53	0.142834	0.210909	6.71053	13.0592	KDM6B
positive regulation of B cell activation (GO:0050871)	1/53	0.142834	0.210909	6.71053	13.0592	MEF2C
positive regulation of macroautophagy (GO:0016239)	1/53	0.142834	0.210909	6.71053	13.0592	BAG3
IRE1-mediated unfolded protein response (GO:0036498)	1/53	0.142834	0.210909	6.71053	13.0592	WFS1
inflammatory response (GO:0006954)	2/230	0.143579	0.211643	3.08803	5.99346	CEBPB;FOS
regulation of cellular amino acid metabolic process (GO:0006521)	1/54	0.145326	0.212381	6.58358	12.6982	PSMB5
negative regulation of viral genome replication (GO:0045071)	1/54	0.145326	0.212381	6.58358	12.6982	PROX1
nuclear membrane reassembly (GO:0031468)	1/54	0.145326	0.212381	6.58358	12.6982	EMD
regulation of megakaryocyte differentiation (GO:0045652)	1/54	0.145326	0.212381	6.58358	12.6982	MEF2C
regulation of potassium ion transmembrane transport (GO:1901379)	1/54	0.145326	0.212381	6.58358	12.6982	DPP10
regulation of blood vessel endothelial cell migration (GO:0043535)	1/55	0.147812	0.215643	6.46134	12.3529	MEF2C
blood vessel morphogenesis (GO:0048514)	1/56	0.15029	0.218884	6.34354	12.0222	PROX1
negative regulation of cell cycle G2/M phase transition (GO:1902750)	1/57	0.152761	0.219852	6.22995	11.7053	PSMB5
regulation of bone mineralization (GO:0030500)	1/57	0.152761	0.219852	6.22995	11.7053	MEF2C
regulation of mitotic nuclear division (GO:0007088)	1/57	0.152761	0.219852	6.22995	11.7053	DUSP1
regulation of reactive oxygen species metabolic process (GO:2000377)	1/57	0.152761	0.219852	6.22995	11.7053	CDKN1A
positive regulation of cell junction assembly (GO:1901890)	1/57	0.152761	0.219852	6.22995	11.7053	BDNF
positive regulation of gene expression, epigenetic (GO:0045815)	1/57	0.152761	0.219852	6.22995	11.7053	SERTAD1
ribosomal large subunit biogenesis (GO:0042273)	1/57	0.152761	0.219852	6.22995	11.7053	RPL7A
regulation of calcium ion transport (GO:0051924)	1/58	0.155225	0.221156	6.12034	11.4015	WFS1
chordate embryonic development (GO:0043009)	1/58	0.155225	0.221156	6.12034	11.4015	PROX1
regulation of pathway-restricted SMAD protein phosphorylation (GO:0060393)	1/58	0.155225	0.221156	6.12034	11.4015	INHBA
fat cell differentiation (GO:0045444)	1/58	0.155225	0.221156	6.12034	11.4015	NR4A2
regulation of tumor necrosis factor-mediated signaling pathway (GO:0010803)	1/58	0.155225	0.221156	6.12034	11.4015	TAX1BP1
positive regulation of protein binding (GO:0032092)	1/58	0.155225	0.221156	6.12034	11.4015	BDNF
anterograde trans-synaptic signaling (GO:0098916)	2/244	0.157661	0.223164	2.90732	5.37071	NPTX2;CAMKK1
regulation of secretion by cell (GO:1903530)	1/59	0.157682	0.223164	6.01452	11.1099	MEF2C
response to reactive oxygen species (GO:0000302)	1/59	0.157682	0.223164	6.01452	11.1099	FOS
mitotic DNA damage checkpoint signaling (GO:0044773)	1/59	0.157682	0.223164	6.01452	11.1099	CDKN1A
cellular response to chemokine (GO:1990869)	1/60	0.160132	0.226256	5.91228	10.8299	DUSP1
negative regulation of response to stimulus (GO:0048585)	1/61	0.162575	0.228948	5.81345	10.5608	WFS1
protein lipidation (GO:0006497)	1/61	0.162575	0.228948	5.81345	10.5608	ZDHHC21
regulation of canonical Wnt signaling pathway (GO:0060828)	2/253	0.16685	0.234251	2.80179	5.01705	PSMB5;EMD
cellular response to reactive oxygen species (GO:0034614)	1/63	0.16744	0.234251	5.62535	10.0533	FOS
neuropeptide signaling pathway (GO:0007218)	1/63	0.16744	0.234251	5.62535	10.0533	SSTR2
monocarboxylic acid biosynthetic process (GO:0072330)	1/63	0.16744	0.234251	5.62535	10.0533	OSBPL6
regulation of cellular ketone metabolic process (GO:0010565)	1/64	0.169862	0.236861	5.53578	9.81368	PSMB5
pre-replicative complex assembly (GO:0036388)	1/64	0.169862	0.236861	5.53578	9.81368	PSMB5
positive regulation of cell differentiation (GO:0045597)	2/258	0.171996	0.239055	2.74637	4.83439	MEF2C;CEBPB
G protein-coupled receptor signaling pathway, coupled to cyclic nucleotide second messenger (GO:0007187)	1/65	0.172277	0.239055	5.44901	9.58292	SSTR2
steroid biosynthetic process (GO:0006694)	1/65	0.172277	0.239055	5.44901	9.58292	OSBPL6
negative regulation of G2/M transition of mitotic cell cycle (GO:0010972)	1/66	0.174685	0.241218	5.36491	9.36054	PSMB5
positive regulation of cell cycle (GO:0045787)	1/66	0.174685	0.241218	5.36491	9.36054	PROX1
positive regulation of cell death (GO:0010942)	1/66	0.174685	0.241218	5.36491	9.36054	FOS
cellular protein modification process (GO:0006464)	5/1025	0.175277	0.241645	1.75009	3.04759	DUSP4;PSMB5;DUSP1;WFS1;PLK2
regulation of epidermal growth factor receptor signaling pathway (GO:0042058)	1/67	0.177086	0.242959	5.28336	9.14612	ERRFI1
positive regulation of catabolic process (GO:0009896)	1/67	0.177086	0.242959	5.28336	9.14612	PLK2
regulation of viral genome replication (GO:0045069)	1/67	0.177086	0.242959	5.28336	9.14612	PROX1
canonical Wnt signaling pathway (GO:0060070)	1/68	0.179481	0.244668	5.20424	8.93926	NR4A2
regulation of myeloid cell differentiation (GO:0045637)	1/68	0.179481	0.244668	5.20424	8.93926	MEF2C
regulation of translational initiation (GO:0006446)	1/68	0.179481	0.244668	5.20424	8.93926	CEBPB
positive regulation of protein localization to nucleus (GO:1900182)	1/68	0.179481	0.244668	5.20424	8.93926	BAG3
cell chemotaxis (GO:0060326)	1/69	0.181868	0.246739	5.12745	8.73959	EGR3
cellular response to calcium ion (GO:0071277)	1/69	0.181868	0.246739	5.12745	8.73959	MEF2C
synapse assembly (GO:0007416)	1/69	0.181868	0.246739	5.12745	8.73959	BDNF
central nervous system development (GO:0007417)	2/268	0.182367	0.247021	2.64178	4.49562	NR4A2;PROX1
carbohydrate homeostasis (GO:0033500)	1/70	0.184249	0.248387	5.05289	8.54678	WFS1
negative regulation of viral process (GO:0048525)	1/70	0.184249	0.248387	5.05289	8.54678	PROX1
establishment of protein localization to membrane (GO:0090150)	1/70	0.184249	0.248387	5.05289	8.54678	ZDHHC21
regulation of G1/S transition of mitotic cell cycle (GO:2000045)	1/71	0.186623	0.249221	4.98045	8.3605	CDKN1A
regulation of hematopoietic stem cell differentiation (GO:1902036)	1/71	0.186623	0.249221	4.98045	8.3605	PSMB5
gland development (GO:0048732)	1/71	0.186623	0.249221	4.98045	8.3605	PROX1
histone acetylation (GO:0016573)	1/71	0.186623	0.249221	4.98045	8.3605	PER1
response to metal ion (GO:0010038)	1/71	0.186623	0.249221	4.98045	8.3605	SLC30A3
myeloid leukocyte differentiation (GO:0002573)	1/71	0.186623	0.249221	4.98045	8.3605	CDKN1A
cytoskeleton-dependent cytokinesis (GO:0061640)	1/72	0.18899	0.251594	4.91006	8.18044	CENPA
response to ionizing radiation (GO:0010212)	1/72	0.18899	0.251594	4.91006	8.18044	CDKN1A
negative regulation of cell adhesion (GO:0007162)	1/73	0.191351	0.25237	4.84162	8.00633	DUSP1
antigen processing and presentation of exogenous peptide antigen via MHC class I, TAP-dependent (GO:0002479)	1/73	0.191351	0.25237	4.84162	8.00633	PSMB5
neurotransmitter transport (GO:0006836)	1/73	0.191351	0.25237	4.84162	8.00633	SLC17A6
endoplasmic reticulum organization (GO:0007029)	1/73	0.191351	0.25237	4.84162	8.00633	EMD
response to molecule of bacterial origin (GO:0002237)	1/73	0.191351	0.25237	4.84162	8.00633	GCH1
ubiquitin-dependent ERAD pathway (GO:0030433)	1/73	0.191351	0.25237	4.84162	8.00633	WFS1
regulation of cytokine-mediated signaling pathway (GO:0001959)	1/74	0.193705	0.254293	4.77505	7.83788	TAX1BP1
negative regulation of protein binding (GO:0032091)	1/74	0.193705	0.254293	4.77505	7.83788	CDKN1A
NIK/NF-kappaB signaling (GO:0038061)	1/74	0.193705	0.254293	4.77505	7.83788	PSMB5
regulation of hematopoietic progenitor cell differentiation (GO:1901532)	1/75	0.196051	0.25619	4.71029	7.67484	PSMB5
regulation of transcription from RNA polymerase II promoter in response to hypoxia (GO:0061418)	1/75	0.196051	0.25619	4.71029	7.67484	PSMB5
positive regulation of lymphocyte proliferation (GO:0050671)	1/75	0.196051	0.25619	4.71029	7.67484	MEF2C
actomyosin structure organization (GO:0031032)	1/76	0.198392	0.256494	4.64725	7.51699	FRMD6
regulation of cell division (GO:0051302)	1/76	0.198392	0.256494	4.64725	7.51699	PLK2
cell morphogenesis involved in neuron differentiation (GO:0048667)	1/76	0.198392	0.256494	4.64725	7.51699	MEF2C
cellular response to hormone stimulus (GO:0032870)	1/76	0.198392	0.256494	4.64725	7.51699	MEF2C
regulation of T cell proliferation (GO:0042129)	1/76	0.198392	0.256494	4.64725	7.51699	CEBPB
positive regulation of growth (GO:0045927)	1/76	0.198392	0.256494	4.64725	7.51699	WFS1
RNA transport (GO:0050658)	1/76	0.198392	0.256494	4.64725	7.51699	ARC
cellular response to UV (GO:0034644)	1/77	0.200725	0.258335	4.58587	7.36408	CDKN1A
regulation of organelle assembly (GO:1902115)	1/77	0.200725	0.258335	4.58587	7.36408	PLK2
positive regulation of protein modification by small protein conjugation or removal (GO:1903322)	1/77	0.200725	0.258335	4.58587	7.36408	WFS1
positive regulation of programmed cell death (GO:0043068)	2/286	0.20126	0.258633	2.47208	3.96314	GADD45B;GADD45G
antigen processing and presentation of exogenous peptide antigen via MHC class I (GO:0042590)	1/78	0.203052	0.260151	4.52609	7.21591	PSMB5
negative regulation of protein serine/threonine kinase activity (GO:0071901)	1/78	0.203052	0.260151	4.52609	7.21591	DUSP1
regulation of cellular response to heat (GO:1900034)	1/79	0.205372	0.261942	4.46784	7.07228	BAG3
negative regulation of NF-kappaB transcription factor activity (GO:0032088)	1/79	0.205372	0.261942	4.46784	7.07228	TAX1BP1
regulation of ion transport (GO:0043269)	1/79	0.205372	0.261942	4.46784	7.07228	PER1
regulation of fat cell differentiation (GO:0045598)	1/80	0.207686	0.263316	4.41106	6.93299	CEBPB
regulation of protein localization to plasma membrane (GO:1903076)	1/80	0.207686	0.263316	4.41106	6.93299	DPP10
response to interferon-gamma (GO:0034341)	1/80	0.207686	0.263316	4.41106	6.93299	GCH1
skin development (GO:0043588)	1/80	0.207686	0.263316	4.41106	6.93299	ERRFI1
negative regulation of cellular macromolecule biosynthetic process (GO:2000113)	3/547	0.211432	0.267667	1.94499	3.02222	PER1;CDKN1A;PROX1
positive regulation of cytoskeleton organization (GO:0051495)	1/82	0.212293	0.267961	4.30171	6.66674	PROX1
positive regulation of protein ubiquitination (GO:0031398)	1/82	0.212293	0.267961	4.30171	6.66674	WFS1
regulation of Notch signaling pathway (GO:0008593)	1/83	0.214587	0.270056	4.24904	6.53944	DLK1
regulation of osteoblast differentiation (GO:0045667)	1/83	0.214587	0.270056	4.24904	6.53944	MEF2C
anaphase-promoting complex-dependent catabolic process (GO:0031145)	1/84	0.216874	0.272131	4.19763	6.41582	PSMB5
regulation of cytokinesis (GO:0032465)	1/84	0.216874	0.272131	4.19763	6.41582	PLK2
B cell activation (GO:0042113)	1/85	0.219155	0.273579	4.14745	6.29574	MEF2C
positive regulation of protein catabolic process (GO:0045732)	1/85	0.219155	0.273579	4.14745	6.29574	PLK2
Wnt signaling pathway, planar cell polarity pathway (GO:0060071)	1/85	0.219155	0.273579	4.14745	6.29574	PSMB5
MAPK cascade (GO:0000165)	2/303	0.219313	0.273579	2.33045	3.53589	MEF2C;PSMB5
regulation of interferon-gamma production (GO:0032649)	1/86	0.221429	0.275011	4.09845	6.17905	INHBA
glucose homeostasis (GO:0042593)	1/86	0.221429	0.275011	4.09845	6.17905	WFS1
positive regulation of endothelial cell migration (GO:0010595)	1/86	0.221429	0.275011	4.09845	6.17905	PROX1
protein targeting to membrane (GO:0006612)	1/87	0.223696	0.277019	4.05059	6.06562	ZDHHC21
ERAD pathway (GO:0036503)	1/87	0.223696	0.277019	4.05059	6.06562	WFS1
negative regulation of binding (GO:0051100)	1/88	0.225957	0.278164	4.00383	5.95533	CDKN1A
regulation of establishment of planar polarity (GO:0090175)	1/88	0.225957	0.278164	4.00383	5.95533	PSMB5
sensory perception of mechanical stimulus (GO:0050954)	1/88	0.225957	0.278164	4.00383	5.95533	WFS1
positive regulation of neuron projection development (GO:0010976)	1/88	0.225957	0.278164	4.00383	5.95533	BDNF
positive regulation of apoptotic process (GO:0043065)	2/310	0.22679	0.278164	2.27667	3.37796	GADD45B;GADD45G
regulation of endothelial cell migration (GO:0010594)	1/89	0.228212	0.278164	3.95813	5.84806	PROX1
collagen fibril organization (GO:0030199)	1/89	0.228212	0.278164	3.95813	5.84806	COL6A1
regulation of type I interferon production (GO:0032479)	1/89	0.228212	0.278164	3.95813	5.84806	TAX1BP1
positive regulation of inflammatory response (GO:0050729)	1/89	0.228212	0.278164	3.95813	5.84806	C2CD4A
SCF-dependent proteasomal ubiquitin-dependent protein catabolic process (GO:0031146)	1/89	0.228212	0.278164	3.95813	5.84806	PSMB5
transforming growth factor beta receptor signaling pathway (GO:0007179)	1/89	0.228212	0.278164	3.95813	5.84806	FOS
negative regulation of protein kinase activity (GO:0006469)	1/90	0.23046	0.279306	3.91346	5.7437	CDKN1A
positive regulation of autophagy (GO:0010508)	1/90	0.23046	0.279306	3.91346	5.7437	PLK2
SRP-dependent cotranslational protein targeting to membrane (GO:0006614)	1/90	0.23046	0.279306	3.91346	5.7437	RPL7A
protein complex oligomerization (GO:0051259)	1/90	0.23046	0.279306	3.91346	5.7437	ARC
regulation of stem cell differentiation (GO:2000736)	1/91	0.232702	0.280825	3.86979	5.64213	PSMB5
sensory perception of sound (GO:0007605)	1/91	0.232702	0.280825	3.86979	5.64213	WFS1
positive regulation of supramolecular fiber organization (GO:1902905)	1/91	0.232702	0.280825	3.86979	5.64213	PROX1
cellular response to fibroblast growth factor stimulus (GO:0044344)	1/92	0.234937	0.282323	3.82707	5.54326	EGR3
positive regulation of transmembrane receptor protein serine/threonine kinase signaling pathway (GO:0090100)	1/92	0.234937	0.282323	3.82707	5.54326	INHBA
Wnt signaling pathway (GO:0016055)	1/92	0.234937	0.282323	3.82707	5.54326	NR4A2
cytoplasmic translation (GO:0002181)	1/93	0.237166	0.2838	3.78528	5.44699	RPL7A
positive regulation of peptidyl-serine phosphorylation (GO:0033138)	1/93	0.237166	0.2838	3.78528	5.44699	BDNF
visual perception (GO:0007601)	1/93	0.237166	0.2838	3.78528	5.44699	WFS1
proteasome-mediated ubiquitin-dependent protein catabolic process (GO:0043161)	2/321	0.23858	0.284066	2.19693	3.14831	PSMB5;WFS1
negative regulation of cell death (GO:0060548)	1/94	0.239389	0.284066	3.74439	5.35322	WFS1
cotranslational protein targeting to membrane (GO:0006613)	1/94	0.239389	0.284066	3.74439	5.35322	RPL7A
positive regulation of epithelial cell migration (GO:0010634)	1/94	0.239389	0.284066	3.74439	5.35322	PROX1
hemopoiesis (GO:0030097)	1/94	0.239389	0.284066	3.74439	5.35322	INHBA
interleukin-1-mediated signaling pathway (GO:0070498)	1/94	0.239389	0.284066	3.74439	5.35322	PSMB5
sensory perception of light stimulus (GO:0050953)	1/95	0.241605	0.286297	3.70437	5.26187	WFS1
calcium ion homeostasis (GO:0055074)	1/97	0.246018	0.290718	3.62683	5.08608	WFS1
regulation of MAP kinase activity (GO:0043405)	1/97	0.246018	0.290718	3.62683	5.08608	DUSP1
regulation of peptidyl-serine phosphorylation (GO:0033135)	1/98	0.248216	0.292503	3.58926	5.00148	BDNF
positive regulation of defense response (GO:0031349)	1/98	0.248216	0.292503	3.58926	5.00148	MEF2C
positive regulation of protein localization to membrane (GO:1905477)	1/101	0.25477	0.299812	3.48105	4.75998	DPP10
cell junction assembly (GO:0034329)	1/102	0.256942	0.300706	3.44641	4.68335	BDNF
regulation of protein catabolic process (GO:0042176)	1/102	0.256942	0.300706	3.44641	4.68335	PLK2
positive regulation of cell growth (GO:0030307)	1/102	0.256942	0.300706	3.44641	4.68335	BDNF
positive regulation of cellular protein metabolic process (GO:0032270)	1/102	0.256942	0.300706	3.44641	4.68335	INHBA
protein targeting to ER (GO:0045047)	1/103	0.259108	0.301997	3.41245	4.60856	RPL7A
cellular response to organonitrogen compound (GO:0071417)	1/103	0.259108	0.301997	3.41245	4.60856	MEF2C
chromatin remodeling (GO:0006338)	1/103	0.259108	0.301997	3.41245	4.60856	KDM6B
mRNA transport (GO:0051028)	1/104	0.261267	0.304098	3.37915	4.53554	ARC
post-translational protein modification (GO:0043687)	2/345	0.264407	0.307333	2.04071	2.71469	PSMB5;WFS1
regulation of cell cycle process (GO:0010564)	1/106	0.265568	0.307424	3.31445	4.39458	PLK2
cellular response to peptide hormone stimulus (GO:0071375)	1/106	0.265568	0.307424	3.31445	4.39458	NR4A2
positive regulation of protein serine/threonine kinase activity (GO:0071902)	1/106	0.265568	0.307424	3.31445	4.39458	PROX1
response to calcium ion (GO:0051592)	1/107	0.267709	0.309482	3.28302	4.32654	MEF2C
positive regulation of cellular process (GO:0048522)	3/625	0.271812	0.313561	1.69424	2.207	SERTAD1;EGR4;PROX1
regulation of protein ubiquitination (GO:0031396)	1/109	0.271973	0.313561	3.2219	4.19508	WFS1
response to tumor necrosis factor (GO:0034612)	1/110	0.274096	0.315581	3.19218	4.13156	GCH1
regulation of Wnt signaling pathway (GO:0030111)	1/111	0.276213	0.317219	3.163	4.06946	EMD
gene expression (GO:0010467)	2/356	0.276263	0.317219	1.97619	2.54217	NR4A2;RPL7A
nuclear-transcribed mRNA catabolic process, nonsense-mediated decay (GO:0000184)	1/113	0.280428	0.321568	3.1062	3.94934	RPL7A
response to lipid (GO:0033993)	1/114	0.282527	0.323539	3.07856	3.89124	GCH1
cellular response to lectin (GO:1990858)	1/115	0.28462	0.324626	3.0514	3.8344	PSMB5
cellular response to molecule of bacterial origin (GO:0071219)	1/115	0.28462	0.324626	3.0514	3.8344	MEF2C
stimulatory C-type lectin receptor signaling pathway (GO:0002223)	1/115	0.28462	0.324626	3.0514	3.8344	PSMB5
ion transport (GO:0006811)	1/116	0.286706	0.326133	3.02471	3.77877	SLC17A6
tumor necrosis factor-mediated signaling pathway (GO:0033209)	1/116	0.286706	0.326133	3.02471	3.77877	PSMB5
positive regulation of cell projection organization (GO:0031346)	1/117	0.288787	0.328062	2.99849	3.72432	BDNF
regulation of protein binding (GO:0043393)	1/118	0.290861	0.329979	2.97271	3.67102	CDKN1A
innate immune response activating cell surface receptor signaling pathway (GO:0002220)	1/119	0.29293	0.331884	2.94737	3.61884	PSMB5
cellular response to lipopolysaccharide (GO:0071222)	1/120	0.294993	0.333334	2.92245	3.56774	MEF2C
cytoskeleton organization (GO:0007010)	1/120	0.294993	0.333334	2.92245	3.56774	ARC
protein homooligomerization (GO:0051260)	1/121	0.29705	0.335214	2.89795	3.5177	ARC
regulation of mRNA catabolic process (GO:0061013)	1/122	0.299101	0.337082	2.87386	3.46868	PSMB5
cellular response to organic substance (GO:0071310)	1/123	0.301146	0.338938	2.85016	3.42065	EMD
non-canonical Wnt signaling pathway (GO:0035567)	1/124	0.303185	0.340783	2.82684	3.37359	PSMB5
protein targeting (GO:0006605)	1/125	0.305218	0.342166	2.8039	3.32747	ZDHHC21
cellular response to oxidative stress (GO:0034599)	1/125	0.305218	0.342166	2.8039	3.32747	FOS
synapse organization (GO:0050808)	1/126	0.307246	0.343986	2.78133	3.28227	BDNF
DNA-dependent DNA replication (GO:0006261)	1/129	0.313294	0.349838	2.71573	3.15192	PSMB5
muscle contraction (GO:0006936)	1/129	0.313294	0.349838	2.71573	3.15192	EMD
regulation of primary metabolic process (GO:0080090)	1/130	0.315298	0.350697	2.69455	3.11015	PSMB5
positive regulation of canonical Wnt signaling pathway (GO:0090263)	1/130	0.315298	0.350697	2.69455	3.11015	PSMB5
G2/M transition of mitotic cell cycle (GO:0000086)	1/130	0.315298	0.350697	2.69455	3.11015	CDKN1A
cell cycle G2/M phase transition (GO:0044839)	1/131	0.317297	0.352001	2.67368	3.06917	CDKN1A
cellular response to hypoxia (GO:0071456)	1/131	0.317297	0.352001	2.67368	3.06917	PSMB5
protein localization to plasma membrane (GO:0072659)	1/136	0.327204	0.362049	2.57401	2.87561	DPP10
negative regulation of inflammatory response to antigenic stimulus (GO:0002862)	1/136	0.327204	0.362049	2.57401	2.87561	PLK2
regulation of inflammatory response to antigenic stimulus (GO:0002861)	1/137	0.329169	0.36375	2.55495	2.83903	PLK2
enzyme linked receptor protein signaling pathway (GO:0007167)	1/140	0.335028	0.368791	2.49943	2.73323	BDNF
transcription initiation from RNA polymerase II promoter (GO:0006367)	1/140	0.335028	0.368791	2.49943	2.73323	NR4A2
protein localization to cell periphery (GO:1990778)	1/140	0.335028	0.368791	2.49943	2.73323	DPP10
positive regulation of cellular catabolic process (GO:0031331)	1/141	0.33697	0.37045	2.48145	2.69923	PLK2
chromatin organization (GO:0006325)	1/142	0.338907	0.37162	2.46373	2.66583	KDM6B
protein localization to organelle (GO:0033365)	1/142	0.338907	0.37162	2.46373	2.66583	EMD
protein-DNA complex assembly (GO:0065004)	1/143	0.340837	0.372777	2.44626	2.63303	PSMB5
neuron development (GO:0048666)	1/143	0.340837	0.372777	2.44626	2.63303	MEF2C
cellular protein metabolic process (GO:0044267)	2/417	0.341619	0.373153	1.68046	1.80492	RPL7A;WFS1
regulation of mRNA stability (GO:0043488)	1/146	0.346597	0.378106	2.39528	2.53802	PSMB5
regulation of cytosolic calcium ion concentration (GO:0051480)	1/148	0.350409	0.381776	2.36245	2.4774	CALB2
regulation of G2/M transition of mitotic cell cycle (GO:0010389)	1/149	0.352307	0.383353	2.34637	2.44786	PSMB5
brain development (GO:0007420)	1/150	0.354199	0.383941	2.33051	2.41882	PROX1
regulation of cytokine production (GO:0001817)	1/150	0.354199	0.383941	2.33051	2.41882	PER1
response to cytokine (GO:0034097)	1/150	0.354199	0.383941	2.33051	2.41882	GCH1
regulation of nucleic acid-templated transcription (GO:1903506)	2/430	0.355363	0.384713	1.62834	1.68471	MEF2C;CEBPB
actin filament organization (GO:0007015)	1/152	0.357968	0.386551	2.29941	2.36221	PROX1
negative regulation of protein phosphorylation (GO:0001933)	1/152	0.357968	0.386551	2.29941	2.36221	ERRFI1
positive regulation of Wnt signaling pathway (GO:0030177)	1/153	0.359844	0.388085	2.28416	2.33461	PSMB5
cellular response to interleukin-1 (GO:0071347)	1/155	0.36358	0.391619	2.25427	2.28077	PSMB5
peptidyl-serine phosphorylation (GO:0018105)	1/156	0.36544	0.393125	2.23962	2.25451	PLK2
T cell receptor signaling pathway (GO:0050852)	1/158	0.369144	0.396609	2.21086	2.20327	PSMB5
peptide biosynthetic process (GO:0043043)	1/162	0.376489	0.403482	2.1555	2.10564	RPL7A
rRNA metabolic process (GO:0016072)	1/162	0.376489	0.403482	2.1555	2.10564	RPL7A
regulation of MAPK cascade (GO:0043408)	1/166	0.383749	0.410747	2.10282	2.01401	DUSP1
cellular protein-containing complex assembly (GO:0034622)	1/168	0.387348	0.41356	2.07742	1.97029	CENPA
DNA-templated transcription, initiation (GO:0006352)	1/168	0.387348	0.41356	2.07742	1.97029	NR4A2
peptidyl-serine modification (GO:0018209)	1/169	0.38914	0.414953	2.06495	1.94894	PLK2
negative regulation of nucleic acid-templated transcription (GO:1903507)	2/464	0.390826	0.41623	1.50588	1.41476	PER1;PROX1
nuclear-transcribed mRNA catabolic process (GO:0000956)	1/171	0.392708	0.417191	2.04045	1.90719	RPL7A
positive regulation of I-kappaB kinase/NF-kappaB signaling (GO:0043123)	1/171	0.392708	0.417191	2.04045	1.90719	PLK2
regulation of cellular macromolecule biosynthetic process (GO:2000112)	2/468	0.394946	0.419046	1.49264	1.38667	MEF2C;CEBPB
rRNA processing (GO:0006364)	1/173	0.396255	0.419912	2.01652	1.86669	RPL7A
defense response to bacterium (GO:0042742)	1/176	0.401539	0.424982	1.98165	1.80816	CEBPB
positive regulation of developmental process (GO:0051094)	1/177	0.40329	0.426306	1.9703	1.78923	CEBPB
negative regulation of immune response (GO:0050777)	1/178	0.405035	0.427092	1.95906	1.77056	PLK2
regulation of mitotic cell cycle (GO:0007346)	1/178	0.405035	0.427092	1.95906	1.77056	PSMB5
positive regulation of gene expression (GO:0010628)	2/482	0.409269	0.431022	1.44807	1.29368	MEF2C;INHBA
regulation of mitotic cell cycle phase transition (GO:1901990)	1/188	0.422221	0.444114	1.85336	1.59802	PSMB5
ribosome biogenesis (GO:0042254)	1/192	0.428957	0.450643	1.81418	1.53552	RPL7A
negative regulation of macromolecule metabolic process (GO:0010605)	1/194	0.432297	0.452478	1.7952	1.50553	MEF2C
cellular response to tumor necrosis factor (GO:0071356)	1/194	0.432297	0.452478	1.7952	1.50553	PSMB5
regulation of programmed cell death (GO:0043067)	1/194	0.432297	0.452478	1.7952	1.50553	WFS1
protein localization to membrane (GO:0072657)	1/195	0.433959	0.45366	1.78586	1.49084	DPP10
ncRNA processing (GO:0034470)	1/201	0.443834	0.463415	1.73175	1.40671	RPL7A
proteasomal protein catabolic process (GO:0010498)	1/205	0.450323	0.469615	1.69745	1.35421	PSMB5
negative regulation of inflammatory response (GO:0050728)	1/212	0.4615	0.480095	1.64056	1.2686	PLK2
phosphate-containing compound metabolic process (GO:0006796)	1/212	0.4615	0.480095	1.64056	1.2686	DUSP4
negative regulation of multicellular organismal process (GO:0051241)	1/214	0.464652	0.482197	1.62499	1.2455	MEF2C
translation (GO:0006412)	1/214	0.464652	0.482197	1.62499	1.2455	RPL7A
extracellular structure organization (GO:0043062)	1/216	0.467786	0.484859	1.60971	1.22297	COL6A1
external encapsulating structure organization (GO:0045229)	1/217	0.469346	0.485885	1.60218	1.21191	COL6A1
transcription, DNA-templated (GO:0006351)	1/221	0.475543	0.491702	1.57273	1.16901	NR4A2
apoptotic process (GO:0006915)	1/231	0.490724	0.50617	1.50359	1.07036	CSRNP1
regulation of autophagy (GO:0010506)	1/231	0.490724	0.50617	1.50359	1.07036	PLK2
regulation of ERK1 and ERK2 cascade (GO:0070372)	1/238	0.501093	0.516241	1.45866	1.00788	DUSP4
axonogenesis (GO:0007409)	1/240	0.504017	0.518626	1.4463	0.990928	BDNF
membrane organization (GO:0061024)	1/242	0.506925	0.520989	1.43416	0.974355	EMD
positive regulation of signal transduction (GO:0009967)	1/252	0.521212	0.535028	1.37632	0.896806	BDNF
regulation of protein phosphorylation (GO:0001932)	1/266	0.540534	0.554194	1.30268	0.801406	CEBPB
protein deubiquitination (GO:0016579)	1/267	0.541884	0.554911	1.29772	0.795115	PSMB5
inorganic cation transmembrane transport (GO:0098662)	1/274	0.551229	0.563802	1.26399	0.752841	SLC30A3
protein modification by small protein removal (GO:0070646)	1/276	0.553864	0.565818	1.25467	0.741306	PSMB5
proteolysis (GO:0006508)	1/287	0.568088	0.579654	1.20574	0.681822	PSMB5
extracellular matrix organization (GO:0030198)	1/300	0.584324	0.595508	1.15256	0.619267	COL6A1
innate immune response (GO:0045087)	1/302	0.586769	0.597284	1.14478	0.610311	GCH1
protein polyubiquitination (GO:0000209)	1/314	0.601139	0.611182	1.10022	0.559933	PSMB5
transcription by RNA polymerase II (GO:0006366)	1/320	0.608139	0.617562	1.07919	0.536739	NR4A2
negative regulation of gene expression (GO:0010629)	1/322	0.610446	0.619166	1.07236	0.529281	MEF2C
positive regulation of cytokine production (GO:0001819)	1/335	0.625115	0.633292	1.02994	0.483886	CEBPB
intracellular protein transport (GO:0006886)	1/336	0.626221	0.633658	1.02681	0.480602	BAG3
cellular response to DNA damage stimulus (GO:0006974)	1/350	0.641368	0.648215	0.984919	0.437454	CDKN1A
supramolecular fiber organization (GO:0097435)	1/351	0.642427	0.648516	0.982055	0.434562	COL6A1
ubiquitin-dependent protein catabolic process (GO:0006511)	1/354	0.645584	0.650932	0.97356	0.42603	PSMB5
phosphorylation (GO:0016310)	1/400	0.6907	0.695599	0.859297	0.317983	PLK2
transmembrane receptor protein tyrosine kinase signaling pathway (GO:0007169)	1/404	0.694345	0.698444	0.850594	0.310285	BDNF
organelle organization (GO:0006996)	1/420	0.708508	0.71185	0.817443	0.281686	ARC
organelle assembly (GO:0070925)	1/425	0.712801	0.715319	0.807597	0.273415	CENPA
protein phosphorylation (GO:0006468)	1/496	0.767447	0.769253	0.689243	0.182433	PLK2
protein ubiquitination (GO:0016567)	1/525	0.786702	0.787627	0.650127	0.155969	PSMB5
positive regulation of intracellular signal transduction (GO:1902533)	1/546	0.799659	0.799659	0.6244	0.139597	PLK2

## Sheet: WikiPathways_2019_Mouse
Term	Overlap	P-value	Adjusted P-value	Odds Ratio	Combined Score	Genes
MAPK signaling pathway WP493	5/159	9.72482e-05	0.00408443	12.122	111.986	DUSP4;MEF2C;DUSP1;BDNF;FOS
Adipogenesis genes WP447	4/134	0.000617644	0.00884215	11.2889	83.4204	MEF2C;CEBPB;GADD45B;DLK1
Serotonin and anxiety-related events WP2140	2/13	0.000631582	0.00884215	64.711	476.745	ARC;FOS
p53 signaling WP2902	3/67	0.000971901	0.010205	16.9415	117.51	CDKN1A;GADD45B;GADD45G
Serotonin and anxiety WP2141	2/18	0.00122739	0.01031	44.4777	298.128	ARC;FOS
EGFR1 Signaling Pathway WP572	4/178	0.00176965	0.0123876	8.4155	53.3288	ERRFI1;CEBPB;DUSP1;FOS
Novel Jun-Dmp1 Pathway WP3654	2/26	0.00256867	0.015412	29.6399	176.783	FOS;JUNB
Oxidative Stress WP412	2/28	0.00297647	0.0156265	27.3571	159.137	FOS;JUNB
Mecp2 and Associated Rett Syndrome WP2910	2/47	0.00821724	0.0356355	15.7913	75.8221	MEF2C;BDNF
Exercise-induced Circadian Regulation WP544	2/49	0.00890634	0.0356355	15.1178	71.3709	PER1;CEBPB
TGF Beta Signaling Pathway WP113	2/52	0.00998676	0.0356355	14.2086	65.4517	FOS;INHBA
PluriNetWork WP1763	4/292	0.0101816	0.0356355	5.05504	23.1884	KDM6B;CDKN1A;MEF2C;FOS
Ptf1a related regulatory pathway WP201	1/11	0.031449	0.093819	34.9684	120.969	PROX1
IL-6 signaling Pathway WP387	2/99	0.0335068	0.093819	7.3067	24.8136	CEBPB;FOS
Spinal Cord Injury WP2432	2/99	0.0335068	0.093819	7.3067	24.8136	BDNF;FOS
Keap1-Nrf2 WP1245	1/14	0.039856	0.104622	26.8947	86.6678	CEBPB
Dopaminergic Neurogenesis WP1498	1/30	0.0834965	0.196323	12.0466	29.9111	NR4A2
Ovarian Infertility Genes WP273	1/31	0.0861583	0.196323	11.6444	28.5472	CEBPB
White fat cell differentiation WP2872	1/32	0.0888126	0.196323	11.2683	27.283	CEBPB
Signaling of Hepatocyte Growth Factor Receptor WP193	1/34	0.0940984	0.197607	10.5843	25.015	FOS
Nuclear Receptors WP509	1/38	0.10458	0.209159	9.43812	21.3094	NR4A2
Oxidative Damage WP1496	1/42	0.114942	0.219076	8.51562	18.4221	CDKN1A
Heart Development WP2067	1/44	0.120079	0.219076	8.11873	17.2085	MEF2C
ErbB signaling pathway WP1261	1/46	0.125186	0.219076	7.75712	16.1189	CDKN1A
Selenium metabolism/Selenoproteins WP108	1/50	0.135314	0.226694	7.12245	14.246	FOS
Proteasome Degradation WP519	1/52	0.140334	0.226694	6.84245	13.4367	PSMB5
Lung fibrosis WP3632	1/61	0.162575	0.238981	5.81345	10.5608	CEBPB
G1 to S cell cycle control WP413	1/61	0.162575	0.238981	5.81345	10.5608	CDKN1A
Endochondral Ossification WP1270	1/62	0.165011	0.238981	5.71786	10.3021	MEF2C
Alpha6-Beta4 Integrin Signaling Pathway WP488	1/67	0.177086	0.247921	5.28336	9.14612	CDKN1A
Peptide GPCRs WP234	1/71	0.186623	0.24805	4.98045	8.3605	SSTR2
Primary Focal Segmental Glomerulosclerosis FSGS WP2573	1/72	0.18899	0.24805	4.91006	8.18044	CDKN1A
Estrogen signaling WP1244	1/77	0.200725	0.255468	4.58587	7.36408	FOS
Delta-Notch Signaling Pathway WP265	1/83	0.214587	0.265078	4.24904	6.53944	MEF2C
Cytoplasmic Ribosomal Proteins WP163	1/92	0.234937	0.281925	3.82707	5.54326	RPL7A
ESC Pluripotency Pathways WP339	1/118	0.290861	0.339338	2.97271	3.67102	FOS
Myometrial Relaxation and Contraction Pathways WP385	1/153	0.359844	0.408472	2.28416	2.33461	FOS
Insulin Signaling WP65	1/159	0.370988	0.41004	2.19676	2.17827	FOS
TNF-alpha NF-kB Signaling Pathway WP246	1/187	0.420524	0.452872	1.86342	1.61419	PSMB5
GPCRs, Class A Rhodopsin-like WP189	1/228	0.486215	0.510526	1.52369	1.09874	SSTR2
Non-odorant GPCRs WP1396	1/267	0.541884	0.555101	1.29772	0.795115	SSTR2
Focal Adhesion-PI3K-Akt-mTOR-signaling pathway WP2841	1/324	0.612739	0.612739	1.06561	0.521955	CDKN1A

## Sheet: BioPlanet_2019
Term	Overlap	P-value	Adjusted P-value	Odds Ratio	Combined Score	Genes
BDNF signaling pathway	11/261	2.00548e-10	6.17688e-08	18.4351	411.654	DUSP4;NR4A2;CDKN1A;EGR3;GCH1;DUSP1;PLK2;FOSB;FOS;PROX1;JUNB
AP-1 transcription factor network	5/70	1.80214e-06	0.00027753	28.8491	381.573	DUSP1;FOSB;FOS;JUNB;FOSL2
MAPK signaling pathway	8/314	3.2721e-06	0.000335936	10.2672	129.675	DUSP4;MEF2C;GADD45B;DUSP1;BDNF;FOS;CACNG5;GADD45G
T cell receptor regulation of apoptosis	10/603	8.15756e-06	0.000628132	6.79771	79.6458	NR4A2;RPL7A;CDKN1A;EGR3;GADD45B;DUSP1;PLK2;FOSB;FOS;JUNB
Regulation of NFAT transcription factors	4/47	1.03466e-05	0.000637352	34.2791	393.484	EGR3;EGR4;FOS;JUNB
Adipogenesis	5/133	4.16472e-05	0.00213789	14.6035	147.295	CDKN1A;MEF2C;CEBPB;GADD45B;DLK1
Interleukin-5 regulation of apoptosis	5/144	6.08359e-05	0.00267678	13.4403	130.47	DUSP4;EGR3;FOS;INHBA;FOSL2
Nuclear events mediated by MAP kinases	3/30	8.88774e-05	0.00321985	40.2323	375.297	DUSP4;MEF2C;FOS
SMAD2/3 nuclear pathway	4/82	9.40865e-05	0.00321985	18.8642	174.896	CDKN1A;MEF2C;CEBPB;FOS
TSH regulation of gene expression	4/97	0.00018046	0.00553289	15.8096	136.279	MEF2C;GADD45B;PLK2;FOS
TGF-beta signaling pathway	5/185	0.000197603	0.00553289	10.3574	88.3412	MEF2C;FOSB;FOS;INHBA;JUNB
MAP kinase pathway regulation through dual specificity phosphatases	2/9	0.000293681	0.00753781	101.709	827.202	DUSP4;DUSP1
Interleukin-1 regulation of extracellular matrix	4/120	0.00040719	0.00964728	12.6603	98.8291	KDM6B;PLK2;FOS;INHBA
ATF2 transcription factor network	3/59	0.000670463	0.0147502	19.3695	141.543	DUSP1;FOS;JUNB
Interleukin-12-mediated signaling events	3/65	0.000889827	0.016868	17.4897	122.856	GADD45B;FOS;GADD45G
Retinoblastoma protein regulation	3/66	0.000930289	0.016868	17.2113	120.135	CDKN1A;MEF2C;CEBPB
CD8/T cell receptor downstream pathway	3/68	0.00101467	0.016868	16.68	114.978	EGR4;FOS;JUNB
Interleukin-4 regulation of apoptosis	5/267	0.00105072	0.016868	7.08627	48.5996	CDKN1A;CEBPB;GADD45B;FOS;INHBA
Nitric oxide metabolism	2/17	0.00109304	0.016868	47.4452	323.519	GCH1;ZDHHC21
MicroRNA regulation of DNA damage response	3/70	0.00110376	0.016868	16.1805	110.173	CDKN1A;GADD45B;GADD45G
Interleukin-6 signaling pathway	3/71	0.00115009	0.016868	15.9417	107.892	CEBPB;FOS;JUNB
Bone remodeling	2/18	0.00122739	0.0171834	44.4777	298.128	FOS;FOSL2
Differentiation pathway in PC12 cells	3/84	0.00186693	0.0250006	13.3744	84.0376	EGR3;EGR4;FOS
Corticotropin releasing hormone pathway	2/25	0.00237549	0.0304288	30.9301	186.897	NR4A2;FOS
PGC-1a regulation	2/26	0.00256867	0.0304288	29.6399	176.783	MEF2C;CAMKK1
Fibroblast growth factor 1	2/26	0.00256867	0.0304288	29.6399	176.783	CDKN1A;CEBPB
ERK5 role in neuronal survival pathway	2/27	0.00276901	0.0304591	28.4529	167.566	MEF2C;BDNF
Oxidative stress	2/27	0.00276901	0.0304591	28.4529	167.566	FOS;JUNB
Senescence and autophagy	3/99	0.0029803	0.0316528	11.2761	65.579	CDKN1A;CEBPB;INHBA
T cell receptor calcium pathway	2/29	0.00319101	0.0327611	26.3426	151.402	FOS;JUNB
ERBB1 downstream pathway	3/106	0.00361361	0.035903	10.5061	59.0762	MEF2C;DUSP1;FOS
MAPK/TRK pathway	2/34	0.00436849	0.0420468	22.221	120.734	MEF2C;FOS
p53 activity regulation	3/118	0.00487863	0.0455339	9.40411	50.057	CDKN1A;GADD45B;GADD45G
FRA pathway	2/37	0.00515733	0.0467193	20.3133	106.997	JUNB;FOSL2
p38 alpha/beta MAPK downstream pathway	2/38	0.00543376	0.0478171	19.748	102.988	CEBPB;MEF2C
Angiotensin II-mediated activation of JNK pathway via Pyk2-dependent signaling	2/39	0.00571686	0.0489109	19.2133	99.224	MEF2C;FOS
FOXM1 transcription factor network	2/41	0.00630293	0.0524676	18.2262	92.3474	FOS;CENPA
NGF signaling via TRKA from the plasma membrane	3/136	0.00722461	0.0567428	8.12399	40.0534	DUSP4;CDKN1A;MEF2C
HNF3A pathway	2/44	0.00723111	0.0567428	16.9218	83.4135	CEBPB;FOS
HNF3B pathway	2/45	0.00755343	0.0567428	16.5274	80.7488	CEBPB;DLK1
Wnt interactions in lipid metabolism and immune response	2/45	0.00755343	0.0567428	16.5274	80.7488	DUSP1;FOS
EGF/EGFR signaling pathway	3/141	0.00797587	0.0584897	7.82767	37.8181	ERRFI1;FOSB;FOS
Diurnally regulated genes with circadian orthologs	2/48	0.00855865	0.0613038	15.4472	73.5413	PER1;CEBPB
EGFR1 pathway	3/152	0.00978612	0.0683356	7.24576	33.5246	DUSP4;CDKN1A;DUSP1
Cell cycle	5/453	0.0099841	0.0683356	4.10504	18.9109	CDKN1A;PSMB5;GADD45B;CENPA;GADD45G
JNK/MAPK pathway	2/53	0.0103592	0.0693617	13.9293	63.6551	DUSP4;MEF2C
Kit receptor signaling pathway	2/54	0.0107378	0.0703667	13.6607	61.9375	FOS;JUNB
Toll receptor cascades	3/159	0.0110529	0.0709226	6.91818	31.1669	DUSP4;MEF2C;FOS
Oncostatin M	4/311	0.0125989	0.0791933	4.7376	20.723	CALB2;CDKN1A;JUNB;FOSL2
Innate immune system	4/319	0.0137179	0.0844358	4.6154	19.7957	DUSP4;MEF2C;TAX1BP1;FOS
Circadian rhythm	2/62	0.0139813	0.0844358	11.8345	50.5339	PER1;MEF2C
FOSB gene expression and drug abuse	1/5	0.0144175	0.0853957	87.4474	370.717	FOSB
AMPK signaling	2/68	0.0166571	0.0968	10.7554	44.0425	CDKN1A;CAMKK1
NFAT involvement in hypertrophy of the heart	2/69	0.0171228	0.0976632	10.5943	43.0909	MEF2C;CAMKK1
Cyclin A-Cdk2-associated events at S phase entry	2/72	0.0185526	0.103895	10.1388	40.4247	CDKN1A;PSMB5
Arrhythmogenic right ventricular cardiomyopathy (ARVC)	2/75	0.0200313	0.106882	9.72065	38.0122	EMD;CACNG5
Endothelial NOS activation	1/7	0.0201271	0.106882	58.2924	227.672	ZDHHC21
Zinc efflux and compartmentalization by the SLC30 family	1/7	0.0201271	0.106882	58.2924	227.672	SLC30A3
Apoptosis regulation	2/78	0.0215577	0.112538	9.33553	35.8206	CDKN1A;PSMB5
DNA replication	3/207	0.0222273	0.1141	5.27754	20.0886	CDKN1A;PSMB5;CENPA
Apoptosis modulation and signaling	2/80	0.0226014	0.114108	9.09524	34.4686	BAG3;FOS
TSP1-induced apoptosis in microvascular endothelial cell	1/8	0.0229697	0.114108	49.9624	188.537	FOS
Regular glucocorticoid receptor pathway	2/82	0.0236658	0.115699	8.86696	33.1955	CDKN1A;FOS
C-Myb transcription factor network	2/85	0.0253003	0.121758	8.54518	31.4201	CDKN1A;CEBPB
Calcium/calmodulin-dependent protein kinase activation	1/9	0.0258042	0.122202	43.7149	159.875	CAMKK1
Signaling by NGF	3/221	0.0263198	0.122202	4.93511	17.9511	DUSP4;CDKN1A;MEF2C
Androgen receptor signaling, proteolysis, and transcription regulation	2/88	0.0269796	0.122202	8.24585	29.7896	CDKN1A;FOS
DNA replication pre-Initiation	2/88	0.0269796	0.122202	8.24585	29.7896	CDKN1A;PSMB5
Activation of the AP-1 family of transcription factors	1/10	0.0286306	0.124201	38.8558	138.065	FOS
Signal-dependent regulation of myogenesis by corepressor MITR	1/10	0.0286306	0.124201	38.8558	138.065	MEF2C
Tetrahydrobiopterin (BH4) biosynthesis, recycling, salvage and regulation	1/10	0.0286306	0.124201	38.8558	138.065	GCH1
Erythropoietin-mediated neuroprotection through NF-kB	1/11	0.031449	0.132689	34.9684	120.969	CDKN1A
Folate biosynthesis	1/11	0.031449	0.132689	34.9684	120.969	GCH1
Downstream signaling events Of B cell receptor (BCR)	2/98	0.0328901	0.133568	7.38318	25.2105	CDKN1A;PSMB5
Developmental biology	4/420	0.0334431	0.133568	3.47685	11.814	MEF2C;CEBPB;DPYSL5;COL6A1
Dilated cardiomyopathy	2/100	0.034128	0.133568	7.23178	24.4263	EMD;CACNG5
Peptide hormone biosynthesis	1/12	0.0342593	0.133568	31.7879	107.246	INHBA
SRF and microRNAs in smooth muscle differentiation and proliferation	1/12	0.0342593	0.133568	31.7879	107.246	MEF2C
ERK inactivation	1/12	0.0342593	0.133568	31.7879	107.246	DUSP4
Interleukin-2 signaling pathway	6/847	0.0354538	0.136497	2.62064	8.75171	DUSP4;NR4A2;DUSP1;FOS;GADD45G;FOSL2
Interleukin-4 signaling pathway	2/104	0.0366578	0.13753	6.94678	22.967	CEBPB;FOS
Keap1-Nrf2 pathway	1/13	0.0370617	0.13753	29.1374	96.0128	CEBPB
Organic anion transporters	1/13	0.0370617	0.13753	29.1374	96.0128	SLC17A6
AKT phosphorylation of cytosolic targets	1/14	0.039856	0.144419	26.8947	86.6678	CDKN1A
T cell receptor/Ras pathway	1/14	0.039856	0.144419	26.8947	86.6678	FOS
FSH regulation of apoptosis	3/263	0.0408537	0.146313	4.12909	13.2038	ARC;DUSP1;BDNF
S phase	2/112	0.041926	0.147259	6.43896	20.4234	CDKN1A;PSMB5
Repression of pain sensation by the transcriptional regulator DREAM	1/15	0.0426424	0.147259	24.9724	78.7857	FOS
Calcium signaling by HBx of hepatitis B virus	1/15	0.0426424	0.147259	24.9724	78.7857	FOS
Cell cycle checkpoints	2/117	0.0453546	0.147259	6.15745	19.0465	CDKN1A;PSMB5
Rb tumor suppressor/checkpoint signaling in response to DNA damage	1/16	0.0454208	0.147259	23.3064	72.0585	CDKN1A
B cell survival pathway	1/16	0.0454208	0.147259	23.3064	72.0585	FOS
Selenium metabolism and selenoproteins	1/16	0.0454208	0.147259	23.3064	72.0585	FOS
CD40L signaling pathway	1/16	0.0454208	0.147259	23.3064	72.0585	DUSP1
CRMPs in Sema3A signaling	1/16	0.0454208	0.147259	23.3064	72.0585	DPYSL5
Prolactin regulation of apoptosis	2/118	0.0460525	0.147752	6.10406	18.7882	DUSP4;CEBPB
Notch signaling pathway	2/121	0.0481698	0.149928	5.94928	18.0443	CDKN1A;DLK1
Cadmium-induced DNA biosynthesis and proliferation in macrophages	1/17	0.0481913	0.149928	21.8487	66.2578	FOS
Zinc transporters	1/17	0.0481913	0.149928	21.8487	66.2578	SLC30A3
Signaling by PDGF	2/122	0.0488834	0.150561	5.8994	17.8063	CDKN1A;COL6A1
Pertussis toxin-insensitive CCR5 signaling in macrophage	1/18	0.0509538	0.151179	20.5624	61.211	FOS
TNFR2 signaling pathway	1/18	0.0509538	0.151179	20.5624	61.211	DUSP1
Effect of METS on macrophage differentiation	1/18	0.0509538	0.151179	20.5624	61.211	FOS
Interleukin-1 signaling pathway	2/125	0.0510474	0.151179	5.75465	17.1201	DUSP1;FOS
Calcineurin in effects in keratinocyte differentiation	1/19	0.0537086	0.155252	19.4191	56.785	CDKN1A
TP53 network	1/19	0.0537086	0.155252	19.4191	56.785	CDKN1A
GATA3-mediated activation of Th2 cytokine expression	1/20	0.0564554	0.155252	18.3961	52.8761	JUNB
ID regulation of gene expression	1/20	0.0564554	0.155252	18.3961	52.8761	CDKN1A
Interleukin-3 regulation of hematopoietic cells	1/20	0.0564554	0.155252	18.3961	52.8761	FOS
Cell differentiation pathway	1/20	0.0564554	0.155252	18.3961	52.8761	MEF2C
Nerve growth factor (NGF) pathway	1/20	0.0564554	0.155252	18.3961	52.8761	FOS
Estrogen receptor signaling pathway	1/20	0.0564554	0.155252	18.3961	52.8761	FOS
Mitotic G1-G1/S phases	2/135	0.0585029	0.158538	5.31928	15.0997	CDKN1A;PSMB5
IGF1 signaling pathway	1/21	0.0591944	0.158538	17.4754	49.4018	FOS
Oxidative stress-induced gene expression via Nrf2	1/21	0.0591944	0.158538	17.4754	49.4018	FOS
p53 signaling pathway	2/139	0.0615851	0.163519	5.16293	14.3908	CDKN1A;DUSP1
Hypoxia and p53 in the cardiovascular system	1/23	0.064649	0.165932	15.8852	43.506	CDKN1A
Interleukin-11 pathway	1/23	0.064649	0.165932	15.8852	43.506	FOS
Signaling events mediated by PRL	1/23	0.064649	0.165932	15.8852	43.506	CDKN1A
Cyclins and cell cycle regulation	1/23	0.064649	0.165932	15.8852	43.506	CDKN1A
Proteasome complex	1/24	0.0673647	0.170068	15.1937	40.9872	PSMB5
Inhibition of cellular proliferation by Gleevec	1/24	0.0673647	0.170068	15.1937	40.9872	FOS
Immune system	6/998	0.0682841	0.170988	2.20417	5.91617	DUSP4;CDKN1A;MEF2C;PSMB5;TAX1BP1;FOS
TPO signaling pathway	1/25	0.0700725	0.171099	14.5599	38.7036	FOS
Metal ion solute carrier family (SLC) transporters	1/25	0.0700725	0.171099	14.5599	38.7036	SLC30A3
Signaling by the B cell receptor (BCR)	2/151	0.0711536	0.171099	4.74425	12.5386	CDKN1A;PSMB5
ALK1 pathway	1/26	0.0727727	0.171099	13.9768	36.6251	INHBA
Physiological and pathological hypertrophy of the heart	1/26	0.0727727	0.171099	13.9768	36.6251	FOS
Inhibition of activated T cell apoptosis by neuropeptides VIP and PACAP	1/26	0.0727727	0.171099	13.9768	36.6251	EGR3
CARM1 and regulation of the estrogen receptor	1/26	0.0727727	0.171099	13.9768	36.6251	MEF2C
Interleukin-9 regulation of target genes	1/26	0.0727727	0.171099	13.9768	36.6251	JUNB
Signal transduction	6/1020	0.0741937	0.172172	2.15385	5.60232	DUSP4;CDKN1A;MEF2C;COL6A1;JUNB;DLK1
Proteins and DNA sequences in cardicac structures	1/27	0.0754652	0.172172	13.4386	34.7265	MEF2C
Cell cycle: G2/M checkpoint	1/27	0.0754652	0.172172	13.4386	34.7265	CDKN1A
FSH signaling pathway	1/27	0.0754652	0.172172	13.4386	34.7265	BDNF
Cell cycle: G1/S checkpoint	1/28	0.0781499	0.176987	12.9402	32.9863	CDKN1A
Influence of Ras and Rho proteins on G1 to S transition	1/29	0.080827	0.177358	12.4774	31.3863	CDKN1A
CDO in myogenesis	1/29	0.080827	0.177358	12.4774	31.3863	MEF2C
Skeletal myogenesis control by HDAC and calcium/calmodulin-dependent kinase (CaMK)	1/29	0.080827	0.177358	12.4774	31.3863	MEF2C
TGF-beta regulation of extracellular matrix	4/565	0.0811258	0.177358	2.55905	6.42772	PLK2;INHBA;NPTX2;JUNB
Signaling pathway from G-protein families	1/30	0.0834965	0.177358	12.0466	29.9111	FOS
MicroRNAs in muscle cell differentiation	1/30	0.0834965	0.177358	12.0466	29.9111	MEF2C
Ovarian infertility genes	1/30	0.0834965	0.177358	12.0466	29.9111	CEBPB
p38-alpha and p38-beta regulation	1/30	0.0834965	0.177358	12.0466	29.9111	DUSP1
PDGFA signaling pathway	1/30	0.0834965	0.177358	12.0466	29.9111	FOS
Activated NOTCH1 signaling in the nucleus	1/31	0.0861583	0.179303	11.6444	28.5472	DLK1
Alpha-V beta-3 integrin/OPN pathway	1/31	0.0861583	0.179303	11.6444	28.5472	FOS
NF-kappaB activation by non-typeable Hemophilus influenzae	1/31	0.0861583	0.179303	11.6444	28.5472	DUSP1
Serotonin HTR1 group and FOS pathway	1/32	0.0888126	0.183586	11.2683	27.283	FOS
Negative regulators of RIG-I/MDA5 signaling	1/33	0.0914593	0.187796	10.9156	26.1085	TAX1BP1
EGF receptor transactivation by GPCRs in cardiac hypertrophy	1/34	0.0940984	0.190673	10.5843	25.015	FOS
EPO receptor signaling	1/34	0.0940984	0.190673	10.5843	25.015	FOS
PIK3C1/AKT pathway	1/35	0.09673	0.194724	10.2724	23.9947	CDKN1A
GM-CSF-mediated signaling events	1/36	0.099354	0.197611	9.97845	23.0409	FOS
ALK in cardiac myocytes	1/37	0.101971	0.197611	9.70078	22.1476	MEF2C
Activation of NMDA receptor upon glutamate binding and postsynaptic events	1/37	0.101971	0.197611	9.70078	22.1476	CAMKK1
PI3K/AKT activation	1/37	0.101971	0.197611	9.70078	22.1476	CDKN1A
BMAL1-CLOCK/NPAS2 activates circadian expression	1/38	0.10458	0.197611	9.43812	21.3094	PER1
Signal transduction through IL-1R	1/38	0.10458	0.197611	9.43812	21.3094	FOS
Signaling events mediated by HDAC class II	1/38	0.10458	0.197611	9.43812	21.3094	MEF2C
Signaling of hepatocyte growth factor receptor	1/38	0.10458	0.197611	9.43812	21.3094	FOS
Cyclin D-associated events in G1	1/38	0.10458	0.197611	9.43812	21.3094	CDKN1A
Nuclear receptors	1/38	0.10458	0.197611	9.43812	21.3094	NR4A2
GAB1 signalosome	1/39	0.107181	0.200072	9.18929	20.5218	CDKN1A
Aurora B signaling	1/39	0.107181	0.200072	9.18929	20.5218	CENPA
Amino acid metabolism	2/195	0.109779	0.203686	3.65452	8.07387	PSMB5;INHBA
Transcriptional activity of SMAD2/SMAD3-SMAD4 heterotrimer	1/41	0.112362	0.205998	8.72895	19.0817	JUNB
Fc epsilon receptor I signaling in mast cells	1/41	0.112362	0.205998	8.72895	19.0817	FOS
Bladder cancer	1/42	0.114942	0.20948	8.51562	18.4221	CDKN1A
Mitotic prometaphase	1/43	0.117514	0.211016	8.31245	17.7986	CENPA
Gastrin pathway	1/44	0.120079	0.211016	8.11873	17.2085	FOS
Heart development	1/44	0.120079	0.211016	8.11873	17.2085	MEF2C
NCAM1 interactions	1/44	0.120079	0.211016	8.11873	17.2085	COL6A1
ERBB2/ERBB3 signaling events	1/44	0.120079	0.211016	8.11873	17.2085	FOS
PI3K events in ERBB2 signaling	1/44	0.120079	0.211016	8.11873	17.2085	CDKN1A
RhoA signaling pathway	1/45	0.122636	0.211016	7.93381	16.6494	FOS
Interleukin-12/STAT4 pathway	1/45	0.122636	0.211016	7.93381	16.6494	FOS
Interleukin-3 signaling pathway	1/45	0.122636	0.211016	7.93381	16.6494	FOS
Deposition of new CENP-A-containing nucleosomes at the centromere	1/45	0.122636	0.211016	7.93381	16.6494	CENPA
Antigen-activated B-cell receptor generation of second messengers	2/211	0.124952	0.213022	3.37201	7.01319	MEF2C;FOS
Syndecan 1 pathway	1/46	0.125186	0.213022	7.75712	16.1189	COL6A1
Delta Np63 pathway	1/47	0.127729	0.213022	7.5881	15.6151	FOSL2
ATM pathway	1/48	0.130264	0.213022	7.42628	15.1362	CDKN1A
Activation of chaperones by IRE1 alpha	1/48	0.130264	0.213022	7.42628	15.1362	WFS1
Post-translational regulation of adherens junction stability and disassembly	1/48	0.130264	0.213022	7.42628	15.1362	BDNF
Presenilin action in Notch and Wnt signaling	1/48	0.130264	0.213022	7.42628	15.1362	FOS
Energy metabolism	1/48	0.130264	0.213022	7.42628	15.1362	MEF2C
Disease	4/674	0.131301	0.213022	2.13068	4.32585	RPL7A;CDKN1A;PSMB5;WFS1
G alpha 12 pathway	1/49	0.132793	0.213022	7.2712	14.6803	MEF2C
Amino acid and oligopeptide SLC transporters	1/49	0.132793	0.213022	7.2712	14.6803	SLC17A6
Angiopoietin receptor Tie2-mediated signaling	1/49	0.132793	0.213022	7.2712	14.6803	CDKN1A
Interleukin-5 signaling pathway	1/49	0.132793	0.213022	7.2712	14.6803	FOS
Nuclear receptor transcription pathway	1/51	0.137828	0.219953	6.97965	13.8319	NR4A2
Interleukin-2 receptor beta chain in T cell activation	1/52	0.140334	0.222799	6.84245	13.4367	FOS
RANKL signaling pathway	1/54	0.145326	0.229541	6.58358	12.6982	FOS
TAp63 pathway	1/55	0.147812	0.232275	6.46134	12.3529	CDKN1A
SHP2 signaling	1/57	0.152761	0.235252	6.22995	11.7053	BDNF
Keratinocyte differentiation	1/57	0.152761	0.235252	6.22995	11.7053	FOS
Mechanism of gene regulation by peroxisome proliferators via PPAR-alpha	1/57	0.152761	0.235252	6.22995	11.7053	DUSP1
PI3K cascade	1/57	0.152761	0.235252	6.22995	11.7053	CDKN1A
Autodegradation of Cdh1 by Cdh1-APC/C	1/58	0.155225	0.237857	6.12034	11.4015	PSMB5
Neurotrophic factor-mediated Trk receptor signaling	1/60	0.160132	0.243452	5.91228	10.8299	BDNF
Licensing factor removal from origins	1/61	0.162575	0.243452	5.81345	10.5608	PSMB5
FGF signaling pathway	1/61	0.162575	0.243452	5.81345	10.5608	FOS
SLC-mediated transmembrane transport	2/251	0.1648	0.243452	2.82458	5.09279	SLC30A3;SLC17A6
Colorectal cancer	1/62	0.165011	0.243452	5.71786	10.3021	FOS
Proteasome degradation	1/63	0.16744	0.243452	5.62535	10.0533	PSMB5
Collagen biosynthesis and modifying enzymes	1/64	0.169862	0.243452	5.53578	9.81368	COL6A1
Ubiquitin-mediated degradation of phosphorylated Cdc25A	1/64	0.169862	0.243452	5.53578	9.81368	PSMB5
Validated nuclear estrogen receptor alpha network	1/64	0.169862	0.243452	5.53578	9.81368	CEBPB
Endothelins	1/64	0.169862	0.243452	5.53578	9.81368	FOS
Glioma	1/65	0.172277	0.243452	5.44901	9.58292	CDKN1A
LPA receptor mediated events	1/65	0.172277	0.243452	5.44901	9.58292	FOS
ERK1/ERK2 MAPK pathway	1/65	0.172277	0.243452	5.44901	9.58292	DUSP4
HIF-1 transcriptional activity in hypoxia	1/66	0.174685	0.243452	5.36491	9.36054	FOS
Beta-1 integrin cell surface interactions	1/66	0.174685	0.243452	5.36491	9.36054	COL6A1
Semaphorin interactions	1/66	0.174685	0.243452	5.36491	9.36054	DPYSL5
Signaling by TGF-beta receptor complex	1/66	0.174685	0.243452	5.36491	9.36054	JUNB
Destabilization of mRNA by AUF1 (hnRNP D0)	1/66	0.174685	0.243452	5.36491	9.36054	PSMB5
Thyroid-stimulating hormone signaling pathway	1/66	0.174685	0.243452	5.36491	9.36054	FOS
Endochondral ossification	1/66	0.174685	0.243452	5.36491	9.36054	MEF2C
G1 to S cell cycle control	1/67	0.177086	0.243494	5.28336	9.14612	CDKN1A
Adipocytokine signaling pathway	1/67	0.177086	0.243494	5.28336	9.14612	CAMKK1
Telomerase regulation	1/67	0.177086	0.243494	5.28336	9.14612	FOS
Activation of NF-kappaB in B cells	1/68	0.179481	0.245689	5.20424	8.93926	PSMB5
NCAM signaling for neurite out-growth	1/70	0.184249	0.251101	5.05289	8.54678	COL6A1
Melanoma	1/71	0.186623	0.251734	4.98045	8.3605	CDKN1A
Leishmaniasis	1/72	0.18899	0.251734	4.91006	8.18044	FOS
Signaling by NOTCH1	1/73	0.191351	0.251734	4.84162	8.00633	DLK1
Cap-dependent translation initiation	1/73	0.191351	0.251734	4.84162	8.00633	RPL7A
Chronic myeloid leukemia	1/73	0.191351	0.251734	4.84162	8.00633	CDKN1A
Degradation of beta-catenin by the destruction complex	1/73	0.191351	0.251734	4.84162	8.00633	PSMB5
Myc repressed pathway	1/73	0.191351	0.251734	4.84162	8.00633	CDKN1A
Gastric acid secretion	1/74	0.193705	0.251734	4.77505	7.83788	SSTR2
RANKL regulation of apoptosis and immune response	1/74	0.193705	0.251734	4.77505	7.83788	BAG3
Integrins in angiogenesis	1/74	0.193705	0.251734	4.77505	7.83788	COL6A1
E2F transcription factor network	1/74	0.193705	0.251734	4.77505	7.83788	CDKN1A
Prolactin activation of MAPK signaling	1/75	0.196051	0.253714	4.71029	7.67484	FOS
RIG-I/MDA5-mediated induction of interferon-alpha/beta pathways	1/76	0.198392	0.255668	4.64725	7.51699	TAX1BP1
Transcriptional regulation of white adipocyte differentiation	1/77	0.200725	0.257597	4.58587	7.36408	CEBPB
Signaling by SCF-KIT	1/78	0.203052	0.25924	4.52609	7.21591	CDKN1A
Antigen processing: cross presentation	1/79	0.205372	0.25924	4.46784	7.07228	PSMB5
Unfolded protein response	1/79	0.205372	0.25924	4.46784	7.07228	WFS1
p73 transcription factor network	1/79	0.205372	0.25924	4.46784	7.07228	CDKN1A
Cardiac muscle contraction	1/80	0.207686	0.261091	4.41106	6.93299	CACNG5
Antigen processing and presentation	1/81	0.209993	0.261853	4.3557	6.79787	PSMB5
MAP kinase signaling pathway	1/81	0.209993	0.261853	4.3557	6.79787	FOS
APC/C-mediated degradation of cell cycle proteins	1/82	0.212293	0.262595	4.30171	6.66674	PSMB5
ATM-dependent DNA damage response	1/82	0.212293	0.262595	4.30171	6.66674	CDKN1A
ECM-receptor interaction	1/84	0.216874	0.267189	4.19763	6.41582	COL6A1
TGF-beta regulation of skeletal system development	1/85	0.219155	0.268923	4.14745	6.29574	INHBA
Non-class A, B, C GPCRs	1/86	0.221429	0.269565	4.09845	6.17905	SSTR2
mRNA stability regulation by proteins that bind AU-rich elements	1/86	0.221429	0.269565	4.09845	6.17905	PSMB5
HIF-1 degradation in normoxia	1/88	0.225957	0.273996	4.00383	5.95533	PSMB5
Prostate cancer	1/89	0.228212	0.275644	3.95813	5.84806	CDKN1A
Signaling by ERBB4	1/93	0.237166	0.28423	3.78528	5.44699	CDKN1A
Extracellular matrix organization	1/93	0.237166	0.28423	3.78528	5.44699	COL6A1
ERBB signaling pathway	1/94	0.239389	0.285532	3.74439	5.35322	CDKN1A
Transport of inorganic cations/anions and amino acids/oligopeptides	1/95	0.241605	0.285532	3.70437	5.26187	SLC17A6
Pathways in cancer	2/325	0.242877	0.285532	2.16928	3.06997	CDKN1A;FOS
Axon guidance	2/325	0.242877	0.285532	2.16928	3.06997	DPYSL5;COL6A1
M phase pathway	1/96	0.243815	0.285532	3.66519	5.17285	CENPA
Transport of glucose and other sugars, bile salts and organic acids, metal ions and amine compounds	1/96	0.243815	0.285532	3.66519	5.17285	SLC30A3
Interferon-gamma signaling pathway	1/97	0.246018	0.287021	3.62683	5.08608	CEBPB
Granule cell survival pathway	1/99	0.250407	0.291039	3.55245	4.91897	FOS
Signaling by ERBB2	1/102	0.256942	0.297511	3.44641	4.68335	CDKN1A
Chromosome maintenance	1/103	0.259108	0.298896	3.41245	4.60856	CENPA
Chagas disease	1/104	0.261267	0.300262	3.37915	4.53554	FOS
Cytoplasmic ribosomal proteins	1/108	0.269844	0.308967	3.25217	4.26005	RPL7A
Leptin influence on immune response	1/110	0.274096	0.312673	3.19218	4.13156	FOS
Signaling by EGFR in cancer	1/111	0.276213	0.313925	3.163	4.06946	CDKN1A
Signaling by NOTCH	1/119	0.29293	0.3317	2.94737	3.61884	DLK1
Generic transcription pathway	2/377	0.298872	0.337189	1.86352	2.25065	NR4A2;JUNB
p75 neurotrophin receptor-mediated signaling	1/124	0.303185	0.340806	2.82684	3.37359	BDNF
Influenza viral RNA transcription and replication	1/125	0.305218	0.341845	2.8039	3.32747	RPL7A
Neurotrophin signaling pathway	1/126	0.307246	0.342869	2.78133	3.28227	BDNF
Gene expression	4/968	0.308457	0.342978	1.45828	1.71518	NR4A2;RPL7A;PSMB5;JUNB
HIV factor interactions with host	1/128	0.311284	0.343639	2.73726	3.19452	PSMB5
Signaling by FGFR in disease	1/128	0.311284	0.343639	2.73726	3.19452	CDKN1A
PDGFB signaling pathway	1/129	0.313294	0.344623	2.71573	3.15192	FOS
TNF-alpha effects on cytokine activity, cell motility, and apoptosis	1/135	0.325234	0.356484	2.59335	2.91288	INHBA
Diabetes pathways	1/137	0.329169	0.359517	2.55495	2.83903	WFS1
T cell receptor signaling pathway	1/139	0.333081	0.362505	2.51767	2.76785	FOS
Influenza infection	1/142	0.338907	0.366257	2.46373	2.66583	RPL7A
Toll-like receptor signaling pathway regulation	1/142	0.338907	0.366257	2.46373	2.66583	FOS
Translation	1/151	0.356086	0.383478	2.31485	2.39028	RPL7A
Transmembrane transport of small molecules	2/432	0.357469	0.383625	1.6206	1.66712	SLC30A3;SLC17A6
Myometrial relaxation and contraction pathways	1/155	0.36358	0.388829	2.25427	2.28077	FOS
Protein processing in the endoplasmic reticulum	1/166	0.383749	0.408978	2.10282	2.01401	WFS1
Huntington's disease	1/184	0.415406	0.44119	1.89426	1.6641	BDNF
Transmission across chemical synapses	1/190	0.425599	0.450462	1.83357	1.56634	CAMKK1
Peptide G-protein coupled receptors	1/192	0.428957	0.452462	1.81418	1.53552	SSTR2
G alpha (i) signaling events	1/199	0.440561	0.463116	1.74942	1.43401	SSTR2
HIV infection	1/200	0.4422	0.463257	1.74054	1.42027	PSMB5
Wnt signaling pathway	1/231	0.490724	0.512349	1.50359	1.07036	INHBA
Focal adhesion	1/233	0.493708	0.513723	1.49047	1.05199	COL6A1
Apoptosis	1/242	0.506925	0.5257	1.43416	0.974355	PSMB5
Class A GPCRs (rhodopsin-like)	1/253	0.522619	0.540156	1.37079	0.889509	SSTR2
Antigen presentation: folding, assembly, and peptide loading of class I MHC proteins	1/255	0.525419	0.541234	1.35986	0.875148	PSMB5
Adaptive immune system	2/606	0.528226	0.542312	1.14345	0.729784	CDKN1A;PSMB5
Cytokine-cytokine receptor interaction	1/265	0.53918	0.551719	1.30768	0.807764	INHBA
Neuroactive ligand-receptor interaction	1/272	0.548578	0.559477	1.27345	0.764613	SSTR2
Insulin signaling pathway	1/277	0.555176	0.564337	1.25006	0.735626	FOS
Neuronal system	1/283	0.562968	0.570375	1.22309	0.702707	CAMKK1
GPCR ligand binding	1/410	0.699734	0.706617	0.837859	0.299162	SSTR2
Protein metabolism	1/442	0.726935	0.731686	0.775789	0.247414	RPL7A
Signaling by GPCR	1/977	0.945473	0.948553	0.340919	0.0191152	SSTR2
Metabolism	2/1615	0.954069	0.954069	0.405832	0.019082	GCH1;INHBA

## Sheet: GO_Molecular_Function_2021
Term	Overlap	P-value	Adjusted P-value	Odds Ratio	Combined Score	Genes
sequence-specific DNA binding (GO:0043565)	10/707	3.21431e-05	0.00178763	5.75233	59.5097	NR4A2;CSRNP1;MEF2C;CEBPB;EGR3;EGR4;FOSB;FOS;PROX1;JUNB
sequence-specific double-stranded DNA binding (GO:1990837)	10/712	3.41241e-05	0.00178763	5.70988	58.729	NR4A2;PER1;MEF2C;CEBPB;EGR3;EGR4;FOSB;FOS;PROX1;JUNB
mitogen-activated protein kinase binding (GO:0051019)	3/29	8.01545e-05	0.00178763	41.7818	394.067	DUSP4;GCH1;DUSP1
RNA polymerase II cis-regulatory region sequence-specific DNA binding (GO:0000978)	12/1149	9.30217e-05	0.00178763	4.31456	40.0507	KDM6B;NR4A2;PER1;MEF2C;CEBPB;EGR3;EGR4;FOSB;FOS;PROX1;JUNB;FOSL2
cis-regulatory region sequence-specific DNA binding (GO:0000987)	12/1149	9.30217e-05	0.00178763	4.31456	40.0507	KDM6B;NR4A2;PER1;MEF2C;CEBPB;EGR3;EGR4;FOSB;FOS;PROX1;JUNB;FOSL2
double-stranded DNA binding (GO:0003690)	9/651	9.93126e-05	0.00178763	5.52165	50.8943	NR4A2;MEF2C;CEBPB;EGR3;EGR4;FOSB;FOS;PROX1;JUNB
MAP kinase tyrosine/serine/threonine phosphatase activity (GO:0017017)	2/10	0.000366418	0.00444657	88.9911	704.074	DUSP4;DUSP1
protein tyrosine/threonine phosphatase activity (GO:0008330)	2/10	0.000366418	0.00444657	88.9911	704.074	DUSP4;DUSP1
transcription regulatory region nucleic acid binding (GO:0001067)	5/212	0.000370548	0.00444657	8.99417	71.0587	PER1;MEF2C;CEBPB;FOS;PROX1
RNA polymerase II transcription regulatory region sequence-specific DNA binding (GO:0000977)	12/1359	0.000442318	0.00477703	3.60124	27.8141	KDM6B;NR4A2;PER1;MEF2C;CEBPB;EGR3;EGR4;FOSB;FOS;PROX1;JUNB;FOSL2
MAP kinase phosphatase activity (GO:0033549)	2/12	0.000535413	0.00525678	71.1857	536.204	DUSP4;DUSP1
protein tyrosine/serine/threonine phosphatase activity (GO:0008138)	2/22	0.00183937	0.0165543	35.575	224.063	DUSP4;DUSP1
transcription cis-regulatory region binding (GO:0000976)	6/549	0.00503161	0.0418011	4.12218	21.8147	PER1;MEF2C;CEBPB;FOS;PROX1;FOSL2
DNA binding (GO:0003677)	7/811	0.00874834	0.0674872	3.26714	15.4826	NR4A2;CSRNP1;CEBPB;EGR4;FOSB;PROX1;JUNB
protein serine/threonine phosphatase activity (GO:0004722)	2/62	0.0139813	0.0932922	11.8345	50.5339	DUSP4;DUSP1
histone demethylase activity (H3-K27 specific) (GO:0071558)	1/5	0.0144175	0.0932922	87.4474	370.717	KDM6B
protein kinase binding (GO:0019901)	5/506	0.0155031	0.0932922	3.66079	15.2535	DUSP4;ERRFI1;CDKN1A;GCH1;DUSP1
DNA-binding transcription activator activity, RNA polymerase II-specific (GO:0001228)	4/333	0.0158251	0.0932922	4.41585	18.3088	NR4A2;MEF2C;EGR4;FOSL2
dihydropyrimidinase activity (GO:0004157)	1/6	0.0172763	0.0932922	69.9544	283.904	DPYSL5
LBD domain binding (GO:0050693)	1/6	0.0172763	0.0932922	69.9544	283.904	PROX1
protein tyrosine phosphatase activity (GO:0004725)	2/74	0.019533	0.0988057	9.85615	38.7903	DUSP4;DUSP1
minor groove of adenine-thymine-rich DNA binding (GO:0003680)	1/7	0.0201271	0.0988057	58.2924	227.672	MEF2C
glucocorticoid receptor binding (GO:0035259)	1/9	0.0258042	0.0998969	43.7149	159.875	NR4A2
growth factor activity (GO:0008083)	2/87	0.0264149	0.0998969	8.34328	30.318	BDNF;INHBA
hydrolase activity, acting on carbon-nitrogen (but not peptide) bonds, in cyclic amides (GO:0016812)	1/10	0.0286306	0.0998969	38.8558	138.065	DPYSL5
cyclin-dependent protein serine/threonine kinase inhibitor activity (GO:0004861)	1/10	0.0286306	0.0998969	38.8558	138.065	CDKN1A
activin receptor binding (GO:0070697)	1/10	0.0286306	0.0998969	38.8558	138.065	INHBA
ATP transmembrane transporter activity (GO:0005347)	1/10	0.0286306	0.0998969	38.8558	138.065	SLC25A25
adenyl nucleotide binding (GO:0030554)	1/11	0.031449	0.0998969	34.9684	120.969	BAG3
adenyl-nucleotide exchange factor activity (GO:0000774)	1/11	0.031449	0.0998969	34.9684	120.969	BAG3
dipeptidyl-peptidase activity (GO:0008239)	1/11	0.031449	0.0998969	34.9684	120.969	DPP10
platelet-derived growth factor binding (GO:0048407)	1/11	0.031449	0.0998969	34.9684	120.969	COL6A1
purine ribonucleotide transmembrane transporter activity (GO:0005346)	1/11	0.031449	0.0998969	34.9684	120.969	SLC25A25
retinoid X receptor binding (GO:0046965)	1/11	0.031449	0.0998969	34.9684	120.969	NR4A2
adenine nucleotide transmembrane transporter activity (GO:0000295)	1/12	0.0342593	0.105715	31.7879	107.246	SLC25A25
RNA polymerase II core promoter sequence-specific DNA binding (GO:0000979)	1/14	0.039856	0.115134	26.8947	86.6678	FOS
L-glutamate transmembrane transporter activity (GO:0005313)	1/14	0.039856	0.115134	26.8947	86.6678	SLC17A6
ubiquitin protein ligase binding (GO:0031625)	3/265	0.0416291	0.115134	4.09715	13.0247	PER1;CDKN1A;WFS1
acidic amino acid transmembrane transporter activity (GO:0015172)	1/15	0.0426424	0.115134	24.9724	78.7857	SLC17A6
death receptor binding (GO:0005123)	1/15	0.0426424	0.115134	24.9724	78.7857	BDNF
kinase binding (GO:0019900)	4/461	0.0445862	0.117447	3.15828	9.82329	ERRFI1;PER1;CDKN1A;TAX1BP1
nuclear receptor binding (GO:0016922)	2/120	0.0474601	0.121862	6	18.2872	NR4A2;PROX1
ubiquitin-like protein ligase binding (GO:0044389)	3/282	0.0485191	0.121862	3.84418	11.6317	PER1;CDKN1A;WFS1
retinoic acid receptor binding (GO:0042974)	1/18	0.0509538	0.125069	20.5624	61.211	NR4A2
R-SMAD binding (GO:0070412)	1/19	0.0537086	0.128901	19.4191	56.785	FOS
zinc ion transmembrane transporter activity (GO:0005385)	1/20	0.0564554	0.132547	18.3961	52.8761	SLC30A3
neuropeptide binding (GO:0042923)	1/21	0.0591944	0.136021	17.4754	49.4018	SSTR2
organic anion transmembrane transporter activity (GO:0008514)	2/144	0.0655147	0.145508	4.97988	13.5726	SLC17A6;SLC25A25
cadherin binding (GO:0045296)	3/322	0.0667776	0.145508	3.35531	9.08078	RPL7A;BAG3;EMD
calmodulin-dependent protein kinase activity (GO:0004683)	1/24	0.0673647	0.145508	15.1937	40.9872	CAMKK1
protein-cysteine S-palmitoyltransferase activity (GO:0019706)	1/25	0.0700725	0.148389	14.5599	38.7036	ZDHHC21
histone demethylase activity (GO:0032452)	1/28	0.0781499	0.158204	12.9402	32.9863	KDM6B
palmitoyltransferase activity (GO:0016409)	1/29	0.080827	0.158204	12.4774	31.3863	ZDHHC21
transcription corepressor binding (GO:0001222)	1/29	0.080827	0.158204	12.4774	31.3863	PER1
transition metal ion transmembrane transporter activity (GO:0046915)	1/30	0.0834965	0.158204	12.0466	29.9111	SLC30A3
protein serine/threonine kinase inhibitor activity (GO:0030291)	1/30	0.0834965	0.158204	12.0466	29.9111	CDKN1A
neuropeptide receptor activity (GO:0008188)	1/30	0.0834965	0.158204	12.0466	29.9111	SSTR2
beta-tubulin binding (GO:0048487)	1/32	0.0888126	0.164627	11.2683	27.283	EMD
kinase inhibitor activity (GO:0019210)	1/33	0.0914593	0.164627	10.9156	26.1085	CDKN1A
DNA secondary structure binding (GO:0000217)	1/33	0.0914593	0.164627	10.9156	26.1085	MEF2C
core promoter sequence-specific DNA binding (GO:0001046)	1/37	0.101971	0.174705	9.70078	22.1476	FOS
voltage-gated calcium channel activity (GO:0005245)	1/37	0.101971	0.174705	9.70078	22.1476	CACNG5
protein heterodimerization activity (GO:0046982)	2/188	0.103309	0.174705	3.79339	8.61111	NR4A2;MEF2C
ATPase regulator activity (GO:0060590)	1/38	0.10458	0.174705	9.43812	21.3094	BAG3
RNA polymerase II-specific DNA-binding transcription factor binding (GO:0061629)	2/190	0.105147	0.174705	3.75266	8.45249	FOS;PROX1
E-box binding (GO:0070888)	1/41	0.112362	0.183866	8.72895	19.0817	PER1
protein kinase inhibitor activity (GO:0004860)	1/43	0.117514	0.189425	8.31245	17.7986	CDKN1A
cyclin-dependent protein serine/threonine kinase regulator activity (GO:0016538)	1/44	0.120079	0.190713	8.11873	17.2085	CDKN1A
DNA-binding transcription factor binding (GO:0140297)	2/208	0.122069	0.191064	3.42164	7.19628	MEF2C;FOS
GTPase activity (GO:0003924)	2/216	0.129794	0.200254	3.29239	6.72241	RASL10A;GCH1
cholesterol binding (GO:0015485)	1/50	0.135314	0.202971	7.12245	14.246	OSBPL6
potassium channel regulator activity (GO:0015459)	1/50	0.135314	0.202971	7.12245	14.246	DPP10
L-amino acid transmembrane transporter activity (GO:0015179)	1/53	0.142834	0.202975	6.71053	13.0592	SLC17A6
phosphoric ester hydrolase activity (GO:0042578)	1/53	0.142834	0.202975	6.71053	13.0592	DUSP4
exopeptidase activity (GO:0008238)	1/53	0.142834	0.202975	6.71053	13.0592	DPP10
transcription coregulator binding (GO:0001221)	1/53	0.142834	0.202975	6.71053	13.0592	PER1
sterol binding (GO:0032934)	1/60	0.160132	0.2246	5.91228	10.8299	OSBPL6
PDZ domain binding (GO:0030165)	1/63	0.16744	0.228905	5.62535	10.0533	SSTR2
protein kinase activator activity (GO:0030295)	1/63	0.16744	0.228905	5.62535	10.0533	CDKN1A
DNA-binding transcription repressor activity, RNA polymerase II-specific (GO:0001227)	2/256	0.169934	0.229411	2.76828	4.90634	CEBPB;PROX1
ATPase binding (GO:0051117)	1/73	0.191351	0.253972	4.84162	8.00633	WFS1
nucleoside-triphosphatase activity (GO:0017111)	2/278	0.192831	0.253972	2.54477	4.18855	RASL10A;GCH1
acyltransferase activity, transferring groups other than amino-acyl groups (GO:0016747)	1/76	0.198392	0.258148	4.64725	7.51699	ZDHHC21
hormone activity (GO:0005179)	1/78	0.203052	0.260944	4.52609	7.21591	INHBA
phosphatase activity (GO:0016791)	1/79	0.205372	0.260944	4.46784	7.07228	DUSP4
calcium channel activity (GO:0005262)	1/84	0.216874	0.272353	4.19763	6.41582	CACNG5
receptor ligand activity (GO:0048018)	2/307	0.223583	0.277551	2.29941	3.44446	BDNF;INHBA
histone deacetylase binding (GO:0042826)	1/93	0.237166	0.291068	3.78528	5.44699	MEF2C
voltage-gated cation channel activity (GO:0022843)	1/97	0.246018	0.297859	3.62683	5.08608	CACNG5
protein kinase regulator activity (GO:0019887)	1/98	0.248216	0.297859	3.58926	5.00148	CDKN1A
protein serine/threonine kinase activity (GO:0004674)	2/344	0.26333	0.312523	2.04678	2.73112	PLK2;CAMKK1
cytokine activity (GO:0005125)	1/173	0.396255	0.465169	2.01652	1.86669	INHBA
actin binding (GO:0003779)	1/177	0.40329	0.468336	1.9703	1.78923	EMD
GTP binding (GO:0005525)	1/189	0.423912	0.487048	1.84341	1.58207	GCH1
guanyl ribonucleotide binding (GO:0032561)	1/214	0.464652	0.528236	1.62499	1.2455	GCH1
GTPase regulator activity (GO:0030695)	1/233	0.493708	0.555421	1.49047	1.05199	ERRFI1
mRNA binding (GO:0003729)	1/263	0.536459	0.597295	1.3178	0.820678	ARC
protein homodimerization activity (GO:0042803)	2/636	0.554572	0.611161	1.08765	0.641234	CEBPB;GCH1
G protein-coupled receptor activity (GO:0004930)	1/283	0.562968	0.614147	1.22309	0.702707	SSTR2
tubulin binding (GO:0015631)	1/307	0.592817	0.640242	1.12579	0.58864	EMD
endopeptidase activity (GO:0004175)	1/315	0.602314	0.644059	1.09666	0.55598	PSMB5
GTPase activator activity (GO:0005096)	1/336	0.626221	0.65662	1.02681	0.480602	ERRFI1
zinc ion binding (GO:0008270)	1/336	0.626221	0.65662	1.02681	0.480602	GCH1
calcium ion binding (GO:0005509)	1/348	0.639242	0.663828	0.990697	0.44331	CALB2
transition metal ion binding (GO:0046914)	1/445	0.729357	0.750196	0.770428	0.243141	GCH1
purine ribonucleoside triphosphate binding (GO:0035639)	1/460	0.741155	0.755139	0.744678	0.223065	GCH1
metal ion binding (GO:0046872)	1/517	0.781553	0.788857	0.660479	0.16279	CALB2
RNA binding (GO:0003723)	2/1406	0.921746	0.921746	0.471561	0.0384252	RPL7A;ARC
